# Supplementary material for: scRNA sequencing revealed HIV-associated inflammation-mediated lung epithelial dysregulation and fibroblast remodeling
Source: Front Immunol. 2026 Apr 16;17:1789140. doi: 10.3389/fimmu.2026.1789140 (PMC13128623; doi:10.3389/fimmu.2026.1789140)
Supplement: Supplementary file 2 [file SupplementaryFile2.xlsx]

## Sheet: Suppl Table 1
Supplementary Table 1: Detailed clinical characteristics of the donor samples used in the study with viral load information
Unique Identifier	Age	Sex	Race	Comorbidities	CD4 count/mm3	Viral load	Smoking History
Non-smokers (NS)
Hu_1	44	M	White	No significant medical history	NA	NA	NA
Hu_5	57	F	White	No significant medical history	NA	NA	NA
Hu_6	47	M	White	No significant medical history	NA	NA	NA
Hu_7	55	F	White	No significant medical history	NA	NA	NA
Smokers (Sm)
Hu_8	56	F	White	Rheumatoid Arthritis, Asthma, Hypothyroidism	NA	NA	Unknown
Hu_9	38	M	White	Depression	NA	NA	2 packs per day
Hu_10	46	F	White	No significant medical history	NA	NA	>2 packs per day
Hu_11	53	M	White	No significant medical history	NA	NA	2 packs per day
HIV-Non-Smokers (HIV-NS)
Hu_2	46	M	White	Colitis, Fatty Liver Disease	1	53517	NA
Hu_12	51	M	Black	End stage Renal Disease, Hypertension	Unknown	Unknown	NA
Hu_13	45	F	Hispanic	Hypertension, Diabetes, Seizures	400	Unknown	NA
Hu_14	52	F	White	COPD, Asthma, Rectal cancer	645	undetectable	NA
HIV-Smokers (HIV-Sm)
Hu_3	40	M	White	Lymphoma, Pneumonia	Unknown	Unknown	1 pack per day
Hu_15	35	M	Black	Recurrent pneumonia, Kaposi’s sarcoma, esophageal ulcers	1	100000	10 cigarettes per day
Hu_16	56	F	White	No significant medical history	Unknown	Unknown	Half pack per day

## Sheet: Suppl Table 2
Supplementary Table 2: Variable features with average log2 fold change and p value for genes in each cell cluster identified upon dimensionality reduction and clustering of 54,270 single cells from scRNA seq.
p_val	avg_log2FC	pct.1	pct.2	p_val_adj	cluster	gene
0	4.18872	0.773	0.081	0	Alveolar fibroblasts	NKD2
0	1.88998	0.797	0.214	0	Alveolar fibroblasts	COL6A2
0	2.13246	0.768	0.19	0	Alveolar fibroblasts	COL6A1
0	3.75107	0.835	0.262	0	Alveolar fibroblasts	THBS1
0	2.40992	0.728	0.17	0	Alveolar fibroblasts	CRISPLD2
0	3.10663	0.67	0.114	0	Alveolar fibroblasts	PTPRS
0	2.76973	0.643	0.108	0	Alveolar fibroblasts	COL5A1
0	2.91262	0.735	0.207	0	Alveolar fibroblasts	LTBP4
0	2.0813	0.69	0.165	0	Alveolar fibroblasts	COL1A1
0	3.2322	0.665	0.142	0	Alveolar fibroblasts	ELN
0	2.55375	0.63	0.124	0	Alveolar fibroblasts	COL1A2
0	3.54553	0.573	0.07	0	Alveolar fibroblasts	DKK3
0	3.0038	0.603	0.106	0	Alveolar fibroblasts	LAMA4
0	2.01095	0.726	0.23	0	Alveolar fibroblasts	TNXB
0	2.56355	0.681	0.193	0	Alveolar fibroblasts	FN1
0	3.50686	0.565	0.083	0	Alveolar fibroblasts	COL6A3
0	2.33569	0.574	0.105	0	Alveolar fibroblasts	COL3A1
0	2.50877	0.688	0.222	0	Alveolar fibroblasts	C11orf96
0	2.6626	0.549	0.085	0	Alveolar fibroblasts	FBLN1
0	3.3912	0.603	0.142	0	Alveolar fibroblasts	A2M
0	3.28427	0.542	0.082	0	Alveolar fibroblasts	MYH10
0	2.30432	0.623	0.165	0	Alveolar fibroblasts	LMCD1
0	1.86322	0.649	0.2	0	Alveolar fibroblasts	PRKG1
0	4.10919	0.489	0.045	0	Alveolar fibroblasts	TCF21
0	3.18321	0.516	0.075	0	Alveolar fibroblasts	FBLN5
0	3.23032	0.505	0.084	0	Alveolar fibroblasts	PLEKHH2
0	2.75434	0.496	0.088	0	Alveolar fibroblasts	AEBP1
0	2.57991	0.508	0.1	0	Alveolar fibroblasts	MRC2
0	2.82002	0.496	0.09	0	Alveolar fibroblasts	DEPRECATED-ENSG00000022267
0	2.40027	0.524	0.119	0	Alveolar fibroblasts	C1R
0	2.73463	0.498	0.094	0	Alveolar fibroblasts	LAMB1
0	2.23697	0.595	0.191	0	Alveolar fibroblasts	GPX3
0	3.29175	0.481	0.082	0	Alveolar fibroblasts	DEPRECATED-ENSG00000175899
0	2.64476	0.453	0.058	0	Alveolar fibroblasts	COL16A1
0	1.78993	0.523	0.133	0	Alveolar fibroblasts	TBX2
0	2.88399	0.445	0.066	0	Alveolar fibroblasts	ADAMTS2
0	3.20924	0.426	0.049	0	Alveolar fibroblasts	LTBP2
0	1.06211	0.594	0.219	0	Alveolar fibroblasts	CALD1
0	1.25345	0.689	0.318	0	Alveolar fibroblasts	LIMCH1
0	2.97156	0.448	0.079	0	Alveolar fibroblasts	USP53
0	3.08559	0.456	0.088	0	Alveolar fibroblasts	PTGDS
0	2.19539	0.449	0.081	0	Alveolar fibroblasts	FBN1
0	2.42576	0.569	0.212	0	Alveolar fibroblasts	CCN1
0	2.9423	0.433	0.079	0	Alveolar fibroblasts	FMO2
0	2.84143	0.413	0.059	0	Alveolar fibroblasts	MMP2
0	3.03927	0.41	0.058	0	Alveolar fibroblasts	ADARB1
0	3.63774	0.383	0.036	0	Alveolar fibroblasts	VGLL3
0	2.95179	0.404	0.058	0	Alveolar fibroblasts	C1S
0	3.96875	0.372	0.026	0	Alveolar fibroblasts	SVEP1
0	3.93527	0.371	0.027	0	Alveolar fibroblasts	PDGFRA
0	3.9997	0.368	0.026	0	Alveolar fibroblasts	CDH11
0	2.71705	0.406	0.065	0	Alveolar fibroblasts	DCN
0	2.22025	0.479	0.139	0	Alveolar fibroblasts	DST
0	1.12165	0.527	0.191	0	Alveolar fibroblasts	MEIS1
0	3.06543	0.394	0.062	0	Alveolar fibroblasts	NKD1
0	2.05668	0.471	0.143	0	Alveolar fibroblasts	LRP1
0	2.38765	0.414	0.087	0	Alveolar fibroblasts	FSTL1
0	2.03791	0.45	0.127	0	Alveolar fibroblasts	LIMA1
0	1.95747	0.494	0.173	0	Alveolar fibroblasts	SAMHD1
0	1.91274	0.574	0.254	0	Alveolar fibroblasts	MACF1
0	2.38431	0.418	0.101	0	Alveolar fibroblasts	PMP22
0	1.44183	0.604	0.288	0	Alveolar fibroblasts	RGCC
0	3.84369	0.338	0.024	0	Alveolar fibroblasts	SCN7A
0	2.86965	0.37	0.058	0	Alveolar fibroblasts	INMT
0	2.70542	0.361	0.051	0	Alveolar fibroblasts	CCDC102B
0	2.58985	0.351	0.052	0	Alveolar fibroblasts	COL5A2
0	2.49761	0.371	0.073	0	Alveolar fibroblasts	SCARF2
0	2.50623	0.406	0.109	0	Alveolar fibroblasts	ADM
0	1.72853	0.444	0.148	0	Alveolar fibroblasts	CSRP1
0	3.39289	0.325	0.032	0	Alveolar fibroblasts	CDH23
0	3.70837	0.319	0.027	0	Alveolar fibroblasts	SLIT2
0	1.71542	0.481	0.191	0	Alveolar fibroblasts	PLPP3
0	2.43178	0.361	0.071	0	Alveolar fibroblasts	SRGAP1
0	1.76213	0.494	0.205	0	Alveolar fibroblasts	ZFP36L2
0	2.76497	0.342	0.053	0	Alveolar fibroblasts	GPSM1
0	0.971862	0.662	0.373	0	Alveolar fibroblasts	TRIP10
0	1.63282	0.371	0.082	0	Alveolar fibroblasts	VCAN
0	1.60547	0.646	0.358	0	Alveolar fibroblasts	SOD2
0	1.71811	0.425	0.138	0	Alveolar fibroblasts	PHLDB2
0	2.32205	0.393	0.111	0	Alveolar fibroblasts	LITAF
0	3.366	0.312	0.033	0	Alveolar fibroblasts	EMILIN1
0	1.54165	0.425	0.146	0	Alveolar fibroblasts	TGM2
0	1.14887	0.608	0.329	0	Alveolar fibroblasts	KLF9
0	2.0327	0.353	0.077	0	Alveolar fibroblasts	MYLK
0	3.55534	0.305	0.031	0	Alveolar fibroblasts	CACNA1D
0	2.29976	0.36	0.086	0	Alveolar fibroblasts	PKIG
0	2.0267	0.409	0.136	0	Alveolar fibroblasts	SLC38A2
0	2.71653	0.312	0.04	0	Alveolar fibroblasts	GFPT2
0	1.51631	0.415	0.145	0	Alveolar fibroblasts	PALM2-AKAP2
0	1.8413	0.389	0.12	0	Alveolar fibroblasts	SERPING1
0	2.70043	0.331	0.063	0	Alveolar fibroblasts	LAMC1
0	1.82266	0.372	0.104	0	Alveolar fibroblasts	SETBP1
0	0.996656	0.761	0.495	0	Alveolar fibroblasts	SAT1
0	1.01938	0.493	0.228	0	Alveolar fibroblasts	HIF3A
0	1.54188	0.488	0.223	0	Alveolar fibroblasts	CEBPB
0	3.06491	0.299	0.038	0	Alveolar fibroblasts	PTGIR
0	1.51437	0.447	0.187	0	Alveolar fibroblasts	SH3PXD2A
0	2.92503	0.321	0.062	0	Alveolar fibroblasts	LBH
0	1.18927	0.51	0.252	0	Alveolar fibroblasts	TPM1
0	2.8813	0.3	0.044	0	Alveolar fibroblasts	NBL1
0	0.545789	0.541	0.286	0	Alveolar fibroblasts	TPM2
0	3.88925	0.275	0.021	0	Alveolar fibroblasts	ADAMTS8
0	1.64047	0.421	0.168	0	Alveolar fibroblasts	ZYX
0	3.67097	0.274	0.021	0	Alveolar fibroblasts	SPON1
0	1.24686	0.417	0.167	0	Alveolar fibroblasts	ACTN1
0	2.42821	0.291	0.044	0	Alveolar fibroblasts	LAMA2
0	1.62124	0.359	0.112	0	Alveolar fibroblasts	NRP1
0	1.11375	0.487	0.24	0	Alveolar fibroblasts	TIMP3
0	2.5688	0.312	0.066	0	Alveolar fibroblasts	PALLD
0	1.98194	0.35	0.107	0	Alveolar fibroblasts	IL1R1
0	2.25728	0.304	0.061	0	Alveolar fibroblasts	ABI3BP
0	1.78976	0.329	0.087	0	Alveolar fibroblasts	NID1
0	1.62208	0.369	0.128	0	Alveolar fibroblasts	PKD2
0	1.80775	0.352	0.111	0	Alveolar fibroblasts	FAS
0	1.78022	0.374	0.134	0	Alveolar fibroblasts	AASS
0	1.85867	0.376	0.137	0	Alveolar fibroblasts	EXT1
0	1.51954	0.394	0.156	0	Alveolar fibroblasts	MICALL2
0	1.88662	0.353	0.115	0	Alveolar fibroblasts	DAB2
0	2.06765	0.341	0.105	0	Alveolar fibroblasts	OSBPL8
0	1.17382	0.512	0.277	0	Alveolar fibroblasts	NDUFS2
0	2.69075	0.278	0.045	0	Alveolar fibroblasts	FHL1
0	2.62602	0.273	0.04	0	Alveolar fibroblasts	ADAMTSL2
0	2.83985	0.266	0.034	0	Alveolar fibroblasts	PDZRN3
0	3.75438	0.283	0.051	0	Alveolar fibroblasts	G0S2
0	1.20944	0.418	0.186	0	Alveolar fibroblasts	BCL6
0	1.44378	0.463	0.232	0	Alveolar fibroblasts	VMP1
0	2.34543	0.298	0.067	0	Alveolar fibroblasts	CFD
0	1.3241	0.378	0.148	0	Alveolar fibroblasts	RBMS3
0	4.19355	0.243	0.013	0	Alveolar fibroblasts	COL13A1
0	1.99212	0.331	0.102	0	Alveolar fibroblasts	NABP1
0	1.6188	0.346	0.117	0	Alveolar fibroblasts	PLXDC2
0	3.48588	0.247	0.021	0	Alveolar fibroblasts	ITGA8
0	1.16148	0.457	0.232	0	Alveolar fibroblasts	MT2A
0	0.462029	0.321	0.097	0	Alveolar fibroblasts	PDGFRB
0	3.36673	0.25	0.026	0	Alveolar fibroblasts	DEPRECATED-ENSG00000106538
0	1.45195	0.349	0.127	0	Alveolar fibroblasts	KANK2
0	1.43498	0.38	0.16	0	Alveolar fibroblasts	ELL
0	3.46309	0.239	0.02	0	Alveolar fibroblasts	FGFR4
0	1.3223	0.417	0.199	0	Alveolar fibroblasts	ECHDC2
0	2.14603	0.28	0.065	0	Alveolar fibroblasts	CD82
0	1.69258	0.299	0.084	0	Alveolar fibroblasts	ADAM33
0	2.23116	0.275	0.061	0	Alveolar fibroblasts	GAS7
0	2.99804	0.243	0.029	0	Alveolar fibroblasts	PRRX1
0	3.11556	0.246	0.032	0	Alveolar fibroblasts	ITGA2
0	2.61978	0.251	0.038	0	Alveolar fibroblasts	NFASC
0	3.48394	0.233	0.022	0	Alveolar fibroblasts	SRPX2
0	2.46294	0.251	0.04	0	Alveolar fibroblasts	PPP1R14A
0	1.0167	0.4	0.193	0	Alveolar fibroblasts	MTSS2
0	4.64869	0.216	0.01	0	Alveolar fibroblasts	GRIA1
0	1.11114	0.379	0.174	0	Alveolar fibroblasts	SMAD3
0	1.31473	0.413	0.209	0	Alveolar fibroblasts	NAMPT
0	2.9542	0.231	0.028	0	Alveolar fibroblasts	C7
0	3.3833	0.225	0.023	0	Alveolar fibroblasts	PRELP
0	1.23295	0.325	0.123	0	Alveolar fibroblasts	PTPRG
0	1.90297	0.26	0.058	0	Alveolar fibroblasts	DPYSL3
0	2.01676	0.267	0.065	0	Alveolar fibroblasts	MGP
0	3.01779	0.228	0.026	0	Alveolar fibroblasts	MFAP4
0	0.875276	0.368	0.166	0	Alveolar fibroblasts	COL18A1
0	1.89652	0.283	0.081	0	Alveolar fibroblasts	NUMBL
0	1.43516	0.255	0.054	0	Alveolar fibroblasts	TBX5
0	1.75432	0.287	0.086	0	Alveolar fibroblasts	ABL1
0	1.53213	0.296	0.095	0	Alveolar fibroblasts	MFGE8
0	3.53286	0.217	0.017	0	Alveolar fibroblasts	CAMK2N1
0	1.3738	0.322	0.123	0	Alveolar fibroblasts	ADAMTS1
0	1.2393	0.333	0.135	0	Alveolar fibroblasts	CBLB
0	2.72872	0.233	0.035	0	Alveolar fibroblasts	DEPRECATED-ENSG00000131471
0	1.29313	0.331	0.134	0	Alveolar fibroblasts	CRIM1
0	2.38296	0.239	0.043	0	Alveolar fibroblasts	THBS2
0	3.73597	0.212	0.016	0	Alveolar fibroblasts	FGF7
0	1.25527	0.357	0.161	0	Alveolar fibroblasts	TXNRD1
0	2.14232	0.245	0.05	0	Alveolar fibroblasts	MXRA8
0	1.1798	0.376	0.181	0	Alveolar fibroblasts	DOCK4
0	1.52651	0.308	0.113	0	Alveolar fibroblasts	SLC39A13
0	1.79016	0.346	0.151	0	Alveolar fibroblasts	DEPP1
0	2.37957	0.236	0.041	0	Alveolar fibroblasts	FKBP10
0	1.37672	0.314	0.12	0	Alveolar fibroblasts	FGFR1
0	3.06211	0.222	0.03	0	Alveolar fibroblasts	LSAMP
0	2.44813	0.242	0.05	0	Alveolar fibroblasts	VAV2
0	2.69701	0.218	0.027	0	Alveolar fibroblasts	HMCN1
0	1.15689	0.331	0.142	0	Alveolar fibroblasts	ROCK2
0	3.84548	0.204	0.015	0	Alveolar fibroblasts	MCOLN3
0	1.46616	0.306	0.117	0	Alveolar fibroblasts	RAPH1
0	1.92464	0.235	0.047	0	Alveolar fibroblasts	DENND2A
0	4.26531	0.198	0.01	0	Alveolar fibroblasts	ADRA1A
0	1.43249	0.284	0.096	0	Alveolar fibroblasts	FSTL3
0	1.3224	0.328	0.141	0	Alveolar fibroblasts	ELL2
0	1.59717	0.301	0.114	0	Alveolar fibroblasts	IRS2
0	1.26287	0.349	0.162	0	Alveolar fibroblasts	TNS3
0	2.56535	0.217	0.031	0	Alveolar fibroblasts	CACNA1C
0	1.45287	0.328	0.144	0	Alveolar fibroblasts	FPGS
0	1.64993	0.256	0.072	0	Alveolar fibroblasts	SH3PXD2B
0	3.05348	0.212	0.028	0	Alveolar fibroblasts	TNC
0	1.52227	0.295	0.111	0	Alveolar fibroblasts	MMP14
0	1.58961	0.295	0.111	0	Alveolar fibroblasts	SAMD4A
0	3.38421	0.203	0.02	0	Alveolar fibroblasts	SMIM41
0	1.37481	0.289	0.106	0	Alveolar fibroblasts	MTSS1
0	2.46065	0.248	0.065	0	Alveolar fibroblasts	DTX4
0	1.83266	0.284	0.101	0	Alveolar fibroblasts	MYC
0	1.60564	0.266	0.086	0	Alveolar fibroblasts	NNMT
0	1.43539	0.275	0.095	0	Alveolar fibroblasts	INAFM1
0	3.39605	0.195	0.015	0	Alveolar fibroblasts	ST8SIA1
0	2.09122	0.22	0.041	0	Alveolar fibroblasts	EFCC1
0	2.37816	0.211	0.032	0	Alveolar fibroblasts	TBX4
0	1.69793	0.258	0.081	0	Alveolar fibroblasts	ADAMTS4
0	2.38441	0.225	0.049	0	Alveolar fibroblasts	FAM20C
0	1.61899	0.252	0.077	0	Alveolar fibroblasts	ELMO1
0	1.22337	0.302	0.127	0	Alveolar fibroblasts	YAP1
0	3.45307	0.191	0.019	0	Alveolar fibroblasts	FGF2
0	3.96684	0.185	0.013	0	Alveolar fibroblasts	LUM
0	1.27933	0.268	0.097	0	Alveolar fibroblasts	PKDCC
0	2.70955	0.202	0.032	0	Alveolar fibroblasts	COL27A1
0	1.48315	0.257	0.087	0	Alveolar fibroblasts	JAG1
0	2.03253	0.216	0.046	0	Alveolar fibroblasts	IL16
0	2.79011	0.201	0.032	0	Alveolar fibroblasts	SDK1
0	1.41373	0.252	0.083	0	Alveolar fibroblasts	NFATC4
0	1.31003	0.234	0.067	0	Alveolar fibroblasts	MOCS1
0	1.73274	0.234	0.067	0	Alveolar fibroblasts	DTNA
0	1.54291	0.255	0.089	0	Alveolar fibroblasts	GABRE
0	1.80045	0.236	0.07	0	Alveolar fibroblasts	PBX1
0	2.19485	0.214	0.049	0	Alveolar fibroblasts	CES1
0	3.69476	0.177	0.012	0	Alveolar fibroblasts	PIEZO2
0	1.97893	0.243	0.079	0	Alveolar fibroblasts	EIF1B
0	1.42578	0.246	0.082	0	Alveolar fibroblasts	SH3D19
0	2.12971	0.211	0.047	0	Alveolar fibroblasts	HIC1
0	2.80886	0.186	0.024	0	Alveolar fibroblasts	CDH13
0	1.51236	0.235	0.073	0	Alveolar fibroblasts	NDRG2
0	1.77292	0.233	0.073	0	Alveolar fibroblasts	MTHFD1L
0	1.31211	0.251	0.092	0	Alveolar fibroblasts	C1orf198
0	2.2985	0.208	0.049	0	Alveolar fibroblasts	PAPLN
0	1.62142	0.222	0.064	0	Alveolar fibroblasts	KIRREL1
0	3.15352	0.178	0.02	0	Alveolar fibroblasts	EDNRA
0	3.44123	0.172	0.014	0	Alveolar fibroblasts	HGF
0	2.19335	0.193	0.036	0	Alveolar fibroblasts	PDE5A
0	1.72997	0.218	0.061	0	Alveolar fibroblasts	MYO10
0	2.41761	0.188	0.031	0	Alveolar fibroblasts	NR2F1
0	1.6103	0.255	0.098	0	Alveolar fibroblasts	CITED2
0	2.00539	0.209	0.052	0	Alveolar fibroblasts	ZCCHC24
0	1.60854	0.24	0.086	0	Alveolar fibroblasts	OSBPL9
0	1.47968	0.24	0.086	0	Alveolar fibroblasts	FOXO3
0	2.21769	0.241	0.088	0	Alveolar fibroblasts	TIMP1
0	3.39609	0.168	0.016	0	Alveolar fibroblasts	MAMDC2
0	1.68763	0.226	0.074	0	Alveolar fibroblasts	C1RL
0	1.91323	0.21	0.058	0	Alveolar fibroblasts	ITGB5
0	2.25503	0.203	0.052	0	Alveolar fibroblasts	DYNC2LI1
0	2.01868	0.215	0.064	0	Alveolar fibroblasts	LIMS1
0	2.69176	0.173	0.022	0	Alveolar fibroblasts	ANO1
0	4.16757	0.158	0.008	0	Alveolar fibroblasts	RSPO4
0	2.08814	0.191	0.043	0	Alveolar fibroblasts	PRKD1
0	3.74669	0.159	0.011	0	Alveolar fibroblasts	CCBE1
0	2.99022	0.168	0.022	0	Alveolar fibroblasts	COL21A1
0	1.60058	0.206	0.06	0	Alveolar fibroblasts	MMP19
0	3.90048	0.156	0.01	0	Alveolar fibroblasts	GPC3
0	3.42214	0.159	0.015	0	Alveolar fibroblasts	LRP4
0	3.63159	0.156	0.012	0	Alveolar fibroblasts	ADH1B
0	2.02115	0.208	0.067	0	Alveolar fibroblasts	TCEAL4
0	2.01948	0.182	0.042	0	Alveolar fibroblasts	ABCA8
0	1.73393	0.195	0.056	0	Alveolar fibroblasts	EOGT
0	2.97115	0.153	0.015	0	Alveolar fibroblasts	DEPRECATED-ENSG00000165495
0	2.01406	0.183	0.046	0	Alveolar fibroblasts	BTBD19
0	1.51089	0.203	0.066	0	Alveolar fibroblasts	ENAH
0	3.3184	0.151	0.015	0	Alveolar fibroblasts	ACTN2
0	2.64146	0.154	0.018	0	Alveolar fibroblasts	BMPER
0	1.96899	0.172	0.037	0	Alveolar fibroblasts	FBLIM1
0	2.42435	0.168	0.034	0	Alveolar fibroblasts	PDLIM3
0	3.27266	0.149	0.015	0	Alveolar fibroblasts	RARRES2
0	1.8995	0.17	0.037	0	Alveolar fibroblasts	PCDHGC3
0	1.46971	0.188	0.056	0	Alveolar fibroblasts	ABLIM3
0	2.32352	0.171	0.039	0	Alveolar fibroblasts	ALDH1A1
0	1.8784	0.171	0.04	0	Alveolar fibroblasts	RGS11
0	2.30023	0.176	0.045	0	Alveolar fibroblasts	ETHE1
0	2.76427	0.152	0.022	0	Alveolar fibroblasts	CFH
0	2.55934	0.151	0.021	0	Alveolar fibroblasts	SNCA
0	2.91298	0.155	0.025	0	Alveolar fibroblasts	CFAP69
0	1.93049	0.169	0.039	0	Alveolar fibroblasts	PCOLCE
0	3.35884	0.142	0.012	0	Alveolar fibroblasts	CLMP
0	1.65872	0.185	0.057	0	Alveolar fibroblasts	MAP3K12
0	3.56917	0.137	0.01	0	Alveolar fibroblasts	COL6A6
0	3.8724	0.134	0.008	0	Alveolar fibroblasts	ADAMTS12
0	2.30653	0.155	0.029	0	Alveolar fibroblasts	VSTM4
0	1.05162	0.176	0.05	0	Alveolar fibroblasts	COL5A3
0	1.97579	0.17	0.045	0	Alveolar fibroblasts	KLF15
0	1.93372	0.164	0.039	0	Alveolar fibroblasts	MINDY4
0	1.97044	0.17	0.045	0	Alveolar fibroblasts	CPED1
0	2.71475	0.15	0.025	0	Alveolar fibroblasts	KCNK6
0	3.19314	0.136	0.012	0	Alveolar fibroblasts	MDFI
0	2.20314	0.148	0.024	0	Alveolar fibroblasts	RASL12
0	1.43962	0.17	0.047	0	Alveolar fibroblasts	PODN
0	3.57881	0.131	0.009	0	Alveolar fibroblasts	GALNT17
0	2.02882	0.147	0.025	0	Alveolar fibroblasts	ADAMTSL3
0	3.18441	0.129	0.011	0	Alveolar fibroblasts	RYR2
0	1.90603	0.149	0.031	0	Alveolar fibroblasts	KLHL25
0	3.12496	0.13	0.014	0	Alveolar fibroblasts	SARDH
0	1.72083	0.16	0.044	0	Alveolar fibroblasts	TMEM74B
0	2.03168	0.143	0.027	0	Alveolar fibroblasts	HOXB4
0	1.97331	0.16	0.045	0	Alveolar fibroblasts	PGAP2
0	3.03713	0.131	0.016	0	Alveolar fibroblasts	CAB39L
0	1.79444	0.15	0.037	0	Alveolar fibroblasts	SPRY1
0	2.48753	0.129	0.017	0	Alveolar fibroblasts	AOX1
0	4.03693	0.12	0.008	0	Alveolar fibroblasts	CYP7B1
0	2.08193	0.139	0.028	0	Alveolar fibroblasts	DDR2
0	4.37347	0.115	0.005	0	Alveolar fibroblasts	BMP5
0	3.20816	0.12	0.01	0	Alveolar fibroblasts	SLC38A5
0	2.04878	0.135	0.026	0	Alveolar fibroblasts	ST3GAL4
0	2.95081	0.122	0.014	0	Alveolar fibroblasts	GPSM2
0	2.246	0.129	0.021	0	Alveolar fibroblasts	ITGBL1
0	2.19855	0.142	0.035	0	Alveolar fibroblasts	MME
0	3.89697	0.118	0.012	0	Alveolar fibroblasts	PTX3
0	3.63084	0.113	0.008	0	Alveolar fibroblasts	MAOB
0	2.45541	0.126	0.022	0	Alveolar fibroblasts	FXYD1
0	3.5681	0.111	0.008	0	Alveolar fibroblasts	ARHGAP28
0	2.88778	0.116	0.014	0	Alveolar fibroblasts	SLIT3
0	2.37688	0.125	0.023	0	Alveolar fibroblasts	BNC2
0	3.21916	0.114	0.012	0	Alveolar fibroblasts	ABCA6
0	3.59528	0.109	0.008	0	Alveolar fibroblasts	MEOX2
0	2.09625	0.127	0.027	0	Alveolar fibroblasts	SAMD5
0	2.66799	0.124	0.024	0	Alveolar fibroblasts	SEMA3C
0	2.75796	0.124	0.024	0	Alveolar fibroblasts	TGFB3
0	3.13538	0.111	0.011	0	Alveolar fibroblasts	ADAMTS17
0	3.1838	0.111	0.012	0	Alveolar fibroblasts	ENPEP
0	2.57657	0.109	0.012	0	Alveolar fibroblasts	MCOLN2
0	3.06125	0.108	0.011	0	Alveolar fibroblasts	TENM1
0	2.06251	0.121	0.026	0	Alveolar fibroblasts	ROBO1
0	2.3732	0.118	0.024	0	Alveolar fibroblasts	CACNA2D3
0	3.41155	0.113	0.02	0	Alveolar fibroblasts	LIF
0	2.33974	0.116	0.024	0	Alveolar fibroblasts	S1PR3
0	1.90103	0.116	0.025	0	Alveolar fibroblasts	ARHGEF25
0	2.94284	0.1	0.01	0	Alveolar fibroblasts	PKNOX2
0	3.19328	0.098	0.009	0	Alveolar fibroblasts	ARL4D
0	2.46152	0.107	0.018	0	Alveolar fibroblasts	MMP23B
0	2.40777	0.105	0.016	0	Alveolar fibroblasts	MYL3
0	2.3184	0.105	0.018	0	Alveolar fibroblasts	ALKAL2
0	2.96885	0.098	0.012	0	Alveolar fibroblasts	LCNL1
0	3.61694	0.092	0.006	0	Alveolar fibroblasts	MOXD1
0	2.35098	0.104	0.019	0	Alveolar fibroblasts	EFS
0	2.24204	0.101	0.017	0	Alveolar fibroblasts	KIAA1614
0	3.62596	0.091	0.007	0	Alveolar fibroblasts	STEAP2
0	3.93163	0.089	0.005	0	Alveolar fibroblasts	SDK2
0	2.55559	0.099	0.016	0	Alveolar fibroblasts	PGAP1
0	2.83951	0.091	0.01	0	Alveolar fibroblasts	PRDM6
0	2.76818	0.091	0.011	0	Alveolar fibroblasts	CACNB2
0	3.176	0.088	0.008	0	Alveolar fibroblasts	TRPC4
0	2.9621	0.088	0.009	0	Alveolar fibroblasts	DACT1
0	2.4239	0.094	0.016	0	Alveolar fibroblasts	BAG2
0	4.0212	0.082	0.004	0	Alveolar fibroblasts	NCAM2
0	4.14097	0.081	0.004	0	Alveolar fibroblasts	ROBO2
0	2.60825	0.09	0.013	0	Alveolar fibroblasts	S1PR2
0	2.66326	0.087	0.011	0	Alveolar fibroblasts	HTRA3
0	3.07006	0.085	0.01	0	Alveolar fibroblasts	FIBIN
0	3.12597	0.084	0.009	0	Alveolar fibroblasts	ABCA9
0	2.79279	0.086	0.011	0	Alveolar fibroblasts	RERG
0	3.75835	0.08	0.006	0	Alveolar fibroblasts	ROR2
0	3.54503	0.081	0.007	0	Alveolar fibroblasts	EXOC3L4
0	2.49691	0.087	0.013	0	Alveolar fibroblasts	CCDC8
0	3.02367	0.081	0.008	0	Alveolar fibroblasts	TMEM200B
0	2.51762	0.084	0.011	0	Alveolar fibroblasts	SGCA
0	3.02574	0.08	0.009	0	Alveolar fibroblasts	FRMD6
0	3.61372	0.077	0.006	0	Alveolar fibroblasts	SERPINA3
0	2.57622	0.079	0.011	0	Alveolar fibroblasts	FEZ1
0	4.44783	0.069	0.002	0	Alveolar fibroblasts	PCDH15
0	2.61121	0.077	0.011	0	Alveolar fibroblasts	STON1
0	3.71402	0.071	0.005	0	Alveolar fibroblasts	TMEM119
0	3.79864	0.067	0.004	0	Alveolar fibroblasts	SNAP25
0	3.79077	0.066	0.004	0	Alveolar fibroblasts	GRIK4
0	3.22592	0.067	0.006	0	Alveolar fibroblasts	HS3ST2
0	3.21007	0.068	0.007	0	Alveolar fibroblasts	ASPA
0	3.31034	0.062	0.005	0	Alveolar fibroblasts	CHRDL1
0	3.80376	0.06	0.003	0	Alveolar fibroblasts	ANGPT1
0	4.4657	0.058	0.002	0	Alveolar fibroblasts	FAP
0	3.48502	0.061	0.005	0	Alveolar fibroblasts	DLGAP1
0	4.54804	0.056	0.002	0	Alveolar fibroblasts	WNT2
0	3.6032	0.054	0.003	0	Alveolar fibroblasts	GDF10
0	4.71621	0.047	0.002	0	Alveolar fibroblasts	HAS2
0	4.27691	0.045	0.002	0	Alveolar fibroblasts	MUSK
8.65378e-308	1.51176	0.288	0.121	1.50481e-303	Alveolar fibroblasts	ABCA1
3.16532e-305	1.71658	0.13	0.031	5.50418e-301	Alveolar fibroblasts	SEPTIN4
3.68112e-305	0.501854	0.538	0.292	6.40109e-301	Alveolar fibroblasts	COL4A1
4.79901e-305	1.49914	0.251	0.098	8.345e-301	Alveolar fibroblasts	FHOD1
1.57705e-304	1.17526	0.258	0.1	2.74233e-300	Alveolar fibroblasts	DAAM1
2.47886e-304	1.95647	0.132	0.032	4.31048e-300	Alveolar fibroblasts	ABCA10
1.02094e-303	1.56082	0.177	0.054	1.77531e-299	Alveolar fibroblasts	TRAM2
8.28459e-303	1.89346	0.151	0.042	1.44061e-298	Alveolar fibroblasts	GADD45A
3.89747e-302	1.71173	0.139	0.035	6.77732e-298	Alveolar fibroblasts	CCN5
1.02166e-301	1.36274	0.226	0.081	1.77656e-297	Alveolar fibroblasts	IGF2BP2
2.48858e-301	2.04078	0.128	0.031	4.32739e-297	Alveolar fibroblasts	PLEKHA4
3.11475e-301	2.25823	0.116	0.026	5.41624e-297	Alveolar fibroblasts	ADAMTS15
1.4878e-299	4.02549	0.05	0.004	2.58713e-295	Alveolar fibroblasts	RSPO1
4.69304e-299	3.5327	0.055	0.005	8.16072e-295	Alveolar fibroblasts	TNFAIP6
1.15587e-298	1.89687	0.12	0.027	2.00994e-294	Alveolar fibroblasts	KIF7
1.39318e-298	1.76994	0.321	0.143	2.4226e-294	Alveolar fibroblasts	TNFAIP2
4.47491e-295	2.67107	0.073	0.01	7.78143e-291	Alveolar fibroblasts	NAV3
3.51787e-294	1.40137	0.219	0.079	6.11723e-290	Alveolar fibroblasts	EID3
3.52341e-293	2.43085	0.094	0.017	6.12685e-289	Alveolar fibroblasts	RNF217
4.37627e-293	1.18287	0.212	0.073	7.6099e-289	Alveolar fibroblasts	ANXA6
5.05173e-293	1.9332	0.116	0.026	8.78444e-289	Alveolar fibroblasts	LTBP1
7.00167e-292	3.10149	0.066	0.008	1.21752e-287	Alveolar fibroblasts	NEGR1
2.73305e-289	1.61512	0.129	0.032	4.75251e-285	Alveolar fibroblasts	NUAK1
3.76277e-289	2.11909	0.101	0.02	6.54308e-285	Alveolar fibroblasts	CYGB
1.14326e-288	1.69412	0.268	0.112	1.98801e-284	Alveolar fibroblasts	OBSL1
4.37793e-288	2.64967	0.094	0.018	7.61278e-284	Alveolar fibroblasts	FOXQ1
6.50011e-287	3.44063	0.048	0.003	1.1303e-282	Alveolar fibroblasts	OLFML3
6.26232e-286	3.1612	0.055	0.005	1.08896e-281	Alveolar fibroblasts	GLI2
1.59109e-284	2.78019	0.079	0.012	2.76674e-280	Alveolar fibroblasts	TRHDE
5.82992e-283	1.55151	0.153	0.044	1.01376e-278	Alveolar fibroblasts	GOLT1B
4.55523e-282	2.78979	0.068	0.009	7.92109e-278	Alveolar fibroblasts	CASS4
3.57657e-281	3.38311	0.052	0.005	6.2193e-277	Alveolar fibroblasts	SGCD
1.36228e-280	1.31408	0.163	0.049	2.36886e-276	Alveolar fibroblasts	ZNF697
2.18996e-280	1.17578	0.181	0.058	3.80813e-276	Alveolar fibroblasts	FXYD6
2.1993e-279	1.36272	0.168	0.052	3.82437e-275	Alveolar fibroblasts	SPON2
2.93298e-279	1.32731	0.239	0.093	5.10015e-275	Alveolar fibroblasts	SEPTIN11
1.08584e-278	1.47375	0.43	0.247	1.88817e-274	Alveolar fibroblasts	EGR1
9.72078e-278	0.636009	0.624	0.376	1.69035e-273	Alveolar fibroblasts	VIM
1.27154e-277	2.62306	0.073	0.011	2.21108e-273	Alveolar fibroblasts	PAPPA
1.60413e-277	1.32282	0.194	0.066	2.78942e-273	Alveolar fibroblasts	FAM114A1
2.2526e-276	1.45323	0.236	0.093	3.91705e-272	Alveolar fibroblasts	MT1X
1.33962e-273	1.08727	0.357	0.176	2.32946e-269	Alveolar fibroblasts	ADAM9
2.6239e-273	1.78065	0.182	0.061	4.56271e-269	Alveolar fibroblasts	CBS
1.61997e-272	1.62523	0.162	0.05	2.81696e-268	Alveolar fibroblasts	ANTXR1
1.62392e-272	1.31415	0.288	0.128	2.82383e-268	Alveolar fibroblasts	ANXA5
9.50537e-272	1.52758	0.149	0.043	1.65289e-267	Alveolar fibroblasts	RUNX1T1
7.75088e-271	1.09648	0.211	0.076	1.3478e-266	Alveolar fibroblasts	ATP8B2
3.24125e-268	1.03573	0.242	0.095	5.63621e-264	Alveolar fibroblasts	UACA
3.72323e-265	2.21634	0.103	0.023	6.47433e-261	Alveolar fibroblasts	LPAR1
2.74844e-264	2.45404	0.079	0.013	4.77926e-260	Alveolar fibroblasts	INPP4B
8.5484e-264	2.25577	0.079	0.013	1.48648e-259	Alveolar fibroblasts	UNC5C
1.03767e-263	3.69077	0.041	0.002	1.80441e-259	Alveolar fibroblasts	HMGCLL1
2.92275e-263	2.03669	0.104	0.023	5.08238e-259	Alveolar fibroblasts	MAN1C1
1.95849e-262	2.9598	0.056	0.006	3.40561e-258	Alveolar fibroblasts	ISLR
3.04648e-262	1.80725	0.111	0.026	5.29752e-258	Alveolar fibroblasts	FBXO17
3.949e-262	1.68476	0.171	0.057	6.86691e-258	Alveolar fibroblasts	METTL7A
4.8021e-261	2.21742	0.073	0.011	8.35037e-257	Alveolar fibroblasts	RECK
8.58425e-260	2.44443	0.07	0.011	1.49272e-255	Alveolar fibroblasts	AOC3
2.67061e-259	1.44799	0.101	0.022	4.64392e-255	Alveolar fibroblasts	TRPC6
4.58151e-259	3.71903	0.038	0.002	7.9668e-255	Alveolar fibroblasts	PTPRZ1
1.0342e-257	2.284	0.116	0.03	1.79836e-253	Alveolar fibroblasts	SLC19A2
4.64067e-257	2.10913	0.107	0.025	8.06966e-253	Alveolar fibroblasts	SLC6A9
1.32626e-256	1.66833	0.108	0.025	2.30623e-252	Alveolar fibroblasts	TMEM176B
6.74251e-256	2.45055	0.065	0.009	1.17246e-251	Alveolar fibroblasts	STAMBPL1
2.04329e-251	1.85029	0.142	0.042	3.55307e-247	Alveolar fibroblasts	NEXN
7.88754e-251	2.03939	0.1	0.023	1.37156e-246	Alveolar fibroblasts	PEMT
4.61917e-250	1.31988	0.332	0.167	8.03227e-246	Alveolar fibroblasts	DENND11
1.55016e-248	1.63105	0.142	0.042	2.69557e-244	Alveolar fibroblasts	GPR162
1.61334e-248	3.92861	0.037	0.002	2.80544e-244	Alveolar fibroblasts	P2RX2
3.5611e-248	1.29321	0.225	0.09	6.1924e-244	Alveolar fibroblasts	SMARCD2
4.94894e-248	1.58772	0.136	0.039	8.6057e-244	Alveolar fibroblasts	TCAF1
1.06983e-246	2.55687	0.075	0.013	1.86034e-242	Alveolar fibroblasts	FRAS1
7.76527e-246	2.24694	0.118	0.031	1.3503e-241	Alveolar fibroblasts	PPARGC1A
4.72633e-244	0.886061	0.399	0.216	8.21862e-240	Alveolar fibroblasts	SLC12A4
7.87966e-243	1.06078	0.258	0.112	1.37019e-238	Alveolar fibroblasts	KAZN
3.1719e-241	1.27653	0.214	0.084	5.51561e-237	Alveolar fibroblasts	PEAK1
1.11494e-240	1.04777	0.351	0.179	1.93877e-236	Alveolar fibroblasts	PTMS
3.06553e-240	2.57731	0.058	0.008	5.33065e-236	Alveolar fibroblasts	AC099489.1
7.11817e-239	1.88221	0.093	0.02	1.23778e-234	Alveolar fibroblasts	GASK1A
1.88951e-237	1.1913	0.236	0.099	3.28567e-233	Alveolar fibroblasts	MAP3K5
4.42561e-237	0.868364	0.333	0.163	7.6957e-233	Alveolar fibroblasts	DMPK
1.88451e-236	1.02955	0.374	0.2	3.27698e-232	Alveolar fibroblasts	PPP1R12B
2.56203e-236	1.17376	0.263	0.117	4.45512e-232	Alveolar fibroblasts	NFIL3
1.22415e-235	1.37333	0.236	0.101	2.12867e-231	Alveolar fibroblasts	QSOX1
4.59082e-235	1.96907	0.074	0.013	7.98298e-231	Alveolar fibroblasts	STON2
7.32952e-234	1.42376	0.168	0.058	1.27453e-229	Alveolar fibroblasts	RHOBTB3
8.72615e-234	1.35599	0.16	0.054	1.51739e-229	Alveolar fibroblasts	ITPR1
1.35096e-231	0.418903	0.357	0.174	2.34919e-227	Alveolar fibroblasts	SMTN
1.4287e-230	1.55336	0.119	0.033	2.48437e-226	Alveolar fibroblasts	FOXO1
9.50636e-230	1.12961	0.192	0.072	1.65306e-225	Alveolar fibroblasts	RAB8B
1.04618e-228	1.22675	0.135	0.041	1.8192e-224	Alveolar fibroblasts	PLCE1
1.60013e-228	2.06472	0.065	0.01	2.78247e-224	Alveolar fibroblasts	SGIP1
1.84449e-227	1.12973	0.25	0.11	3.20739e-223	Alveolar fibroblasts	CRTC3
3.75555e-227	1.58665	0.18	0.067	6.53053e-223	Alveolar fibroblasts	SLC29A1
5.44226e-227	1.35126	0.193	0.074	9.46355e-223	Alveolar fibroblasts	CARMIL1
5.42799e-226	1.05246	0.334	0.173	9.43873e-222	Alveolar fibroblasts	ANKRD10
4.79843e-225	1.18838	0.259	0.118	8.34399e-221	Alveolar fibroblasts	AMOTL2
7.75537e-225	1.11896	0.154	0.051	1.34858e-220	Alveolar fibroblasts	NR2F2
7.93838e-225	0.814847	0.401	0.219	1.3804e-220	Alveolar fibroblasts	TBC1D2B
1.53687e-223	0.628743	0.531	0.329	2.67246e-219	Alveolar fibroblasts	CELF2
1.62078e-222	1.67085	0.094	0.022	2.81837e-218	Alveolar fibroblasts	HOXB3
7.04133e-222	0.601129	0.288	0.134	1.22442e-217	Alveolar fibroblasts	ARHGEF17
1.26695e-221	1.3767	0.253	0.116	2.2031e-217	Alveolar fibroblasts	GLUL
2.99429e-221	2.14818	0.068	0.012	5.20678e-217	Alveolar fibroblasts	RAB3IL1
3.5776e-221	1.69938	0.089	0.02	6.22109e-217	Alveolar fibroblasts	ADAMTS7
1.08541e-220	1.17515	0.227	0.097	1.88743e-216	Alveolar fibroblasts	UAP1
3.00238e-219	1.27084	0.212	0.088	5.22083e-215	Alveolar fibroblasts	PPP1CB
3.84786e-219	1.49516	0.155	0.053	6.69104e-215	Alveolar fibroblasts	NME4
7.26698e-219	1.93774	0.098	0.024	1.26366e-214	Alveolar fibroblasts	ANGPTL4
1.91e-218	0.767259	0.753	0.61	3.32129e-214	Alveolar fibroblasts	ZFP36
1.39225e-217	2.65374	0.054	0.007	2.42099e-213	Alveolar fibroblasts	HOXA4
1.69832e-217	0.697126	0.172	0.061	2.9532e-213	Alveolar fibroblasts	CYP3A5
1.74911e-217	1.92035	0.084	0.018	3.04152e-213	Alveolar fibroblasts	COL15A1
2.64948e-217	2.43879	0.073	0.014	4.60718e-213	Alveolar fibroblasts	PRCD
7.75334e-217	0.950935	0.431	0.253	1.34823e-212	Alveolar fibroblasts	CD44
1.1135e-216	1.89688	0.163	0.059	1.93627e-212	Alveolar fibroblasts	NR4A3
2.6199e-216	0.805353	0.407	0.23	4.55574e-212	Alveolar fibroblasts	DPYSL2
4.36464e-216	2.4396	0.062	0.01	7.58967e-212	Alveolar fibroblasts	IRS1
4.64412e-215	3.42714	0.037	0.003	8.07566e-211	Alveolar fibroblasts	TMEM200A
6.4585e-215	1.13261	0.112	0.031	1.12307e-210	Alveolar fibroblasts	PLTP
8.15247e-215	1.27336	0.186	0.072	1.41763e-210	Alveolar fibroblasts	SNED1
2.35191e-214	1.50796	0.075	0.015	4.08973e-210	Alveolar fibroblasts	EMID1
1.27939e-213	0.751522	0.494	0.306	2.22474e-209	Alveolar fibroblasts	NFIC
7.78949e-213	1.04155	0.216	0.091	1.35451e-208	Alveolar fibroblasts	ATP6V1B2
6.83474e-212	1.44419	0.154	0.054	1.18849e-207	Alveolar fibroblasts	EVC
8.0362e-212	3.2101	0.044	0.005	1.39741e-207	Alveolar fibroblasts	SLC16A12
8.82171e-211	0.72468	0.618	0.433	1.53401e-206	Alveolar fibroblasts	CEBPD
1.29079e-210	1.29886	0.216	0.092	2.24456e-206	Alveolar fibroblasts	AZI2
2.08553e-210	2.04807	0.081	0.017	3.62653e-206	Alveolar fibroblasts	TMEM108
4.11486e-210	1.85683	0.073	0.014	7.15533e-206	Alveolar fibroblasts	TYRO3
5.05444e-210	1.34429	0.184	0.072	8.78916e-206	Alveolar fibroblasts	CHIC2
5.21308e-210	3.19095	0.036	0.003	9.06503e-206	Alveolar fibroblasts	ARSI
1.83753e-209	1.96932	0.081	0.018	3.19527e-205	Alveolar fibroblasts	KREMEN1
9.33046e-209	1.40152	0.126	0.039	1.62247e-204	Alveolar fibroblasts	ARHGEF40
3.84102e-208	1.48707	0.121	0.036	6.67915e-204	Alveolar fibroblasts	SELENOM
1.0162e-207	1.87859	0.082	0.018	1.76707e-203	Alveolar fibroblasts	HSPB6
2.52804e-207	2.87137	0.047	0.006	4.396e-203	Alveolar fibroblasts	LOX
4.29914e-207	2.56018	0.057	0.009	7.47578e-203	Alveolar fibroblasts	CNKSR2
8.30531e-207	1.29468	0.131	0.041	1.44421e-202	Alveolar fibroblasts	RNF122
3.63583e-206	1.69173	0.26	0.126	6.32235e-202	Alveolar fibroblasts	IER3
5.43766e-205	1.05073	0.233	0.104	9.45555e-201	Alveolar fibroblasts	CCN2
6.87561e-205	1.20089	0.222	0.097	1.1956e-200	Alveolar fibroblasts	DCUN1D3
1.30943e-204	1.62492	0.096	0.025	2.27698e-200	Alveolar fibroblasts	SYNJ2
1.50405e-204	1.3458	0.195	0.08	2.6154e-200	Alveolar fibroblasts	PLEKHA5
2.88334e-204	1.7551	0.087	0.021	5.01383e-200	Alveolar fibroblasts	P3H3
7.27946e-204	1.8243	0.093	0.023	1.26582e-199	Alveolar fibroblasts	SLC22A17
1.05061e-203	0.888693	0.419	0.254	1.82691e-199	Alveolar fibroblasts	MPRIP
2.22624e-203	1.37874	0.135	0.044	3.87121e-199	Alveolar fibroblasts	MICAL3
2.30555e-203	1.17028	0.423	0.26	4.00912e-199	Alveolar fibroblasts	GADD45B
1.39899e-202	2.05922	0.084	0.02	2.43271e-198	Alveolar fibroblasts	DZIP1
7.35103e-202	3.20288	0.039	0.004	1.27827e-197	Alveolar fibroblasts	BAMBI
5.1032e-201	2.54723	0.057	0.009	8.87395e-197	Alveolar fibroblasts	UBE2Q2L
1.38758e-200	1.875	0.092	0.023	2.41285e-196	Alveolar fibroblasts	SLC16A7
1.86237e-200	0.906263	0.337	0.179	3.23848e-196	Alveolar fibroblasts	PDE4DIP
2.73724e-200	3.95265	0.031	0.002	4.75978e-196	Alveolar fibroblasts	FAT3
8.23526e-200	1.58956	0.13	0.042	1.43203e-195	Alveolar fibroblasts	PGM3
1.26066e-199	2.19333	0.085	0.02	2.19217e-195	Alveolar fibroblasts	RND3
1.87357e-199	0.889237	0.216	0.092	3.25796e-195	Alveolar fibroblasts	PIK3R1
6.78079e-199	1.86388	0.073	0.015	1.17911e-194	Alveolar fibroblasts	DACT3
7.11999e-199	1.31996	0.158	0.058	1.2381e-194	Alveolar fibroblasts	EFEMP2
8.02176e-199	1.2878	0.176	0.069	1.3949e-194	Alveolar fibroblasts	MARCKS
6.1842e-198	1.91571	0.083	0.019	1.07537e-193	Alveolar fibroblasts	ZNF703
9.67858e-198	1.02109	0.177	0.068	1.68301e-193	Alveolar fibroblasts	ANKDD1A
1.3074e-197	0.619858	0.625	0.454	2.27344e-193	Alveolar fibroblasts	ZBTB16
1.57007e-197	0.71235	0.351	0.189	2.73019e-193	Alveolar fibroblasts	ARID5B
2.99549e-197	2.81201	0.049	0.007	5.20886e-193	Alveolar fibroblasts	NAALAD2
2.39346e-196	1.86469	0.117	0.036	4.16199e-192	Alveolar fibroblasts	CCDC71L
2.87632e-195	1.28259	0.212	0.093	5.00162e-191	Alveolar fibroblasts	DSE
7.06582e-195	0.97063	0.142	0.048	1.22868e-190	Alveolar fibroblasts	BGN
1.00688e-194	0.710469	0.325	0.167	1.75086e-190	Alveolar fibroblasts	TNS2
1.16733e-194	1.70797	0.082	0.019	2.02986e-190	Alveolar fibroblasts	IGF1
2.25163e-194	0.871982	0.335	0.181	3.91536e-190	Alveolar fibroblasts	PLEKHM2
2.28205e-194	1.31226	0.096	0.025	3.96826e-190	Alveolar fibroblasts	PTH1R
6.0963e-194	1.94062	0.079	0.018	1.06009e-189	Alveolar fibroblasts	BOC
5.30625e-193	2.15656	0.095	0.025	9.22703e-189	Alveolar fibroblasts	GEM
8.92229e-193	2.69977	0.037	0.003	1.5515e-188	Alveolar fibroblasts	TMEM266
1.13547e-192	0.868709	0.275	0.135	1.97447e-188	Alveolar fibroblasts	C3
2.39823e-192	1.03963	0.225	0.101	4.17028e-188	Alveolar fibroblasts	ARHGAP10
3.24359e-192	0.831987	0.336	0.181	5.64027e-188	Alveolar fibroblasts	LZTS2
8.00098e-192	1.51591	0.126	0.041	1.39129e-187	Alveolar fibroblasts	TLE2
1.39704e-191	0.672951	0.275	0.132	2.42932e-187	Alveolar fibroblasts	INPP5A
2.08722e-191	3.30749	0.033	0.002	3.62947e-187	Alveolar fibroblasts	PHEX
3.11764e-191	2.07643	0.074	0.016	5.42126e-187	Alveolar fibroblasts	ZFP92
4.91368e-191	1.3382	0.15	0.054	8.54441e-187	Alveolar fibroblasts	CLIP2
5.88749e-191	1.87097	0.077	0.018	1.02378e-186	Alveolar fibroblasts	ITIH5
7.82664e-191	2.58053	0.045	0.006	1.36097e-186	Alveolar fibroblasts	PRR16
8.23404e-191	4.13603	0.024	0.001	1.43182e-186	Alveolar fibroblasts	COL6A5
5.5542e-190	1.02668	0.264	0.13	9.6582e-186	Alveolar fibroblasts	NUPR1
1.139e-189	0.79108	0.15	0.053	1.98061e-185	Alveolar fibroblasts	TOX2
2.82592e-189	0.76378	0.404	0.236	4.91399e-185	Alveolar fibroblasts	CALCOCO2
2.85971e-189	1.04122	0.317	0.172	4.97275e-185	Alveolar fibroblasts	LIMD1
3.43257e-189	3.09262	0.034	0.003	5.9689e-185	Alveolar fibroblasts	FGF10
3.61419e-189	2.53021	0.104	0.031	6.28471e-185	Alveolar fibroblasts	PTGS2
3.01929e-188	3.21767	0.035	0.003	5.25024e-184	Alveolar fibroblasts	MSC
3.80035e-187	2.35491	0.05	0.008	6.60842e-183	Alveolar fibroblasts	BICC1
5.48085e-187	0.858618	0.313	0.165	9.53065e-183	Alveolar fibroblasts	SUN2
7.8921e-187	2.02297	0.066	0.013	1.37236e-182	Alveolar fibroblasts	OLFML2A
1.06967e-186	3.62433	0.032	0.002	1.86006e-182	Alveolar fibroblasts	KLHL41
1.57164e-186	0.791937	0.318	0.168	2.73293e-182	Alveolar fibroblasts	PHC2
1.29229e-185	1.57367	0.119	0.038	2.24717e-181	Alveolar fibroblasts	GLRX
2.64681e-185	1.40257	0.286	0.151	4.60254e-181	Alveolar fibroblasts	ZFAND5
6.28169e-185	0.737262	0.329	0.174	1.09232e-180	Alveolar fibroblasts	GRK5
2.19964e-184	1.09555	0.274	0.141	3.82496e-180	Alveolar fibroblasts	PCED1A
3.53498e-184	1.82058	0.074	0.017	6.14697e-180	Alveolar fibroblasts	ENPP2
9.57042e-184	2.32459	0.051	0.008	1.6642e-179	Alveolar fibroblasts	HS3ST3B1
1.23835e-183	0.337873	0.261	0.12	2.15337e-179	Alveolar fibroblasts	ITGA1
2.11698e-183	1.62766	0.113	0.035	3.68122e-179	Alveolar fibroblasts	TEAD3
2.93749e-183	1.9257	0.081	0.02	5.10801e-179	Alveolar fibroblasts	SLC40A1
3.73861e-183	0.594752	0.317	0.164	6.50106e-179	Alveolar fibroblasts	TNIK
6.27712e-183	3.0929	0.035	0.003	1.09153e-178	Alveolar fibroblasts	OLFML1
1.45525e-182	1.74072	0.089	0.023	2.53053e-178	Alveolar fibroblasts	VASN
2.37936e-182	1.81187	0.107	0.032	4.13747e-178	Alveolar fibroblasts	CCL2
1.05744e-181	1.25233	0.108	0.033	1.83878e-177	Alveolar fibroblasts	TTC39C
1.43838e-181	1.66507	0.11	0.034	2.5012e-177	Alveolar fibroblasts	CRYAB
6.9924e-181	0.347662	0.335	0.177	1.21591e-176	Alveolar fibroblasts	MYL9
2.3914e-180	1.00815	0.133	0.046	4.15841e-176	Alveolar fibroblasts	ANTXR2
2.54955e-180	0.687769	0.357	0.197	4.43341e-176	Alveolar fibroblasts	TNKS1BP1
3.61947e-180	2.2349	0.068	0.015	6.29389e-176	Alveolar fibroblasts	ANK2
3.80061e-180	1.12539	0.167	0.066	6.60888e-176	Alveolar fibroblasts	TBC1D16
5.06628e-180	1.53241	0.155	0.06	8.80976e-176	Alveolar fibroblasts	CTSC
6.38146e-180	0.85962	0.219	0.098	1.10967e-175	Alveolar fibroblasts	TSPAN9
1.00496e-179	0.874492	0.325	0.179	1.74752e-175	Alveolar fibroblasts	KIF13A
4.29889e-179	2.40738	0.061	0.012	7.47534e-175	Alveolar fibroblasts	FAM92A
4.96333e-179	3.60764	0.034	0.003	8.63073e-175	Alveolar fibroblasts	FMO3
7.2034e-179	2.92891	0.035	0.003	1.2526e-174	Alveolar fibroblasts	CAMK2A
7.69257e-178	3.39472	0.03	0.002	1.33766e-173	Alveolar fibroblasts	CDO1
1.1302e-177	0.809012	0.186	0.077	1.96531e-173	Alveolar fibroblasts	TGFBR3
1.76408e-177	0.802007	0.4	0.238	3.06755e-173	Alveolar fibroblasts	TNS1
2.62642e-177	1.79449	0.091	0.025	4.56709e-173	Alveolar fibroblasts	PDPN
3.07413e-177	1.13618	0.25	0.125	5.34561e-173	Alveolar fibroblasts	NOTCH2NLC
7.18078e-177	1.19667	0.134	0.047	1.24867e-172	Alveolar fibroblasts	DLL1
8.5143e-177	1.27392	0.163	0.065	1.48055e-172	Alveolar fibroblasts	DNPEP
9.40383e-177	0.580954	0.514	0.332	1.63523e-172	Alveolar fibroblasts	MAFK
1.67145e-175	2.29739	0.05	0.008	2.90648e-171	Alveolar fibroblasts	HSPB2
9.13882e-175	3.10463	0.037	0.004	1.58915e-170	Alveolar fibroblasts	NTNG1
1.77355e-173	2.57732	0.044	0.006	3.08402e-169	Alveolar fibroblasts	FZD1
4.20276e-173	3.33888	0.026	0.001	7.30818e-169	Alveolar fibroblasts	UNC13A
7.75348e-173	2.80564	0.039	0.005	1.34825e-168	Alveolar fibroblasts	GPM6B
3.71021e-172	1.50202	0.111	0.036	6.45169e-168	Alveolar fibroblasts	SCARB2
5.0653e-172	2.01115	0.091	0.026	8.80805e-168	Alveolar fibroblasts	GPR157
1.15543e-170	1.0194	0.139	0.051	2.00918e-166	Alveolar fibroblasts	ARHGAP6
3.82445e-170	1.47326	0.141	0.053	6.65033e-166	Alveolar fibroblasts	ARVCF
4.55464e-170	0.801676	0.261	0.131	7.92007e-166	Alveolar fibroblasts	SPECC1L
6.56352e-170	2.35465	0.045	0.007	1.14133e-165	Alveolar fibroblasts	FOXF2
7.66497e-170	0.847677	0.274	0.142	1.33286e-165	Alveolar fibroblasts	PWWP3A
1.03187e-168	2.96293	0.037	0.004	1.79432e-164	Alveolar fibroblasts	FMOD
1.39116e-168	1.37546	0.105	0.033	2.4191e-164	Alveolar fibroblasts	ANO6
1.45608e-168	3.61467	0.03	0.002	2.53198e-164	Alveolar fibroblasts	DPP6
2.0935e-168	1.31032	0.123	0.042	3.64038e-164	Alveolar fibroblasts	SOD3
2.42837e-168	0.962445	0.291	0.157	4.22269e-164	Alveolar fibroblasts	PIM1
6.35749e-168	0.914421	0.307	0.169	1.1055e-163	Alveolar fibroblasts	QTRT1
1.02261e-167	0.914599	0.24	0.118	1.77822e-163	Alveolar fibroblasts	REXO2
5.831e-167	0.644603	0.271	0.137	1.01395e-162	Alveolar fibroblasts	ZEB2
6.75497e-167	4.07793	0.026	0.002	1.17462e-162	Alveolar fibroblasts	CCK
3.09779e-166	1.35739	0.144	0.055	5.38675e-162	Alveolar fibroblasts	L3HYPDH
1.67442e-165	1.01346	0.216	0.102	2.91165e-161	Alveolar fibroblasts	PKD1
1.21837e-164	0.677055	0.418	0.256	2.11862e-160	Alveolar fibroblasts	LTBP3
2.25695e-164	0.24982	0.259	0.127	3.92462e-160	Alveolar fibroblasts	MAF
8.47267e-164	1.18662	0.144	0.055	1.47331e-159	Alveolar fibroblasts	RGS3
3.17306e-163	1.42624	0.098	0.03	5.51764e-159	Alveolar fibroblasts	SLC44A1
2.56793e-162	0.90113	0.215	0.101	4.46537e-158	Alveolar fibroblasts	IL6ST
2.92609e-162	1.44072	0.088	0.025	5.08817e-158	Alveolar fibroblasts	HOXA5
3.2883e-162	1.67345	0.121	0.043	5.71803e-158	Alveolar fibroblasts	FAM126A
5.57281e-162	1.36582	0.14	0.054	9.69056e-158	Alveolar fibroblasts	RAB34
1.32793e-161	1.1798	0.129	0.047	2.30913e-157	Alveolar fibroblasts	NLGN2
3.46251e-161	2.4099	0.057	0.012	6.02096e-157	Alveolar fibroblasts	ALDH1L1
1.16107e-160	0.543103	0.569	0.397	2.01898e-156	Alveolar fibroblasts	LUC7L3
3.53082e-160	2.21037	0.06	0.013	6.13975e-156	Alveolar fibroblasts	PSRC1
3.83413e-160	1.76405	0.094	0.028	6.66717e-156	Alveolar fibroblasts	KLHL42
6.54143e-160	1.09559	0.07	0.017	1.13749e-155	Alveolar fibroblasts	VWA3A
1.79571e-159	0.936469	0.225	0.11	3.12256e-155	Alveolar fibroblasts	ZNF783
1.87418e-159	0.987339	0.241	0.122	3.25901e-155	Alveolar fibroblasts	THBS3
2.53132e-159	5.27921	0.024	0.001	4.40171e-155	Alveolar fibroblasts	CCL11
8.22961e-159	2.92855	0.033	0.004	1.43105e-154	Alveolar fibroblasts	KCNH2
3.38782e-158	1.55011	0.078	0.021	5.89108e-154	Alveolar fibroblasts	HOXB2
8.40729e-158	0.907803	0.2	0.092	1.46194e-153	Alveolar fibroblasts	SOGA1
3.83111e-157	3.52012	0.026	0.002	6.66191e-153	Alveolar fibroblasts	FREM1
1.13945e-156	0.747987	0.298	0.163	1.9814e-152	Alveolar fibroblasts	CAPZB
1.83744e-155	1.32421	0.117	0.042	3.19513e-151	Alveolar fibroblasts	CNN2
4.7133e-155	0.942106	0.184	0.082	8.19596e-151	Alveolar fibroblasts	DGKH
9.62188e-155	0.809033	0.172	0.074	1.67315e-150	Alveolar fibroblasts	A4GALT
8.55225e-154	1.21399	0.154	0.064	1.48715e-149	Alveolar fibroblasts	TMEM120A
2.51196e-153	0.948566	0.175	0.076	4.36804e-149	Alveolar fibroblasts	S100A16
6.80464e-152	3.83908	0.023	0.001	1.18326e-147	Alveolar fibroblasts	HSD11B1
9.52275e-152	0.854107	0.43	0.28	1.65591e-147	Alveolar fibroblasts	ZFP36L1
2.91535e-151	1.43145	0.066	0.016	5.06949e-147	Alveolar fibroblasts	VEGFC
5.66861e-151	1.0785	0.14	0.055	9.85715e-147	Alveolar fibroblasts	CLSTN3
9.21607e-150	0.754392	0.377	0.231	1.60258e-145	Alveolar fibroblasts	CLIP1
1.30353e-149	1.47989	0.114	0.041	2.2667e-145	Alveolar fibroblasts	SLC25A27
1.58534e-149	1.99943	0.132	0.051	2.75675e-145	Alveolar fibroblasts	IL6
1.73423e-149	2.64169	0.039	0.006	3.01565e-145	Alveolar fibroblasts	HOXA6
5.10619e-149	1.61486	0.06	0.013	8.87916e-145	Alveolar fibroblasts	ECM1
6.861e-149	1.02714	0.215	0.106	1.19306e-144	Alveolar fibroblasts	EPB41L3
1.1092e-148	1.94249	0.057	0.012	1.92879e-144	Alveolar fibroblasts	GNB3
4.56322e-148	3.08452	0.031	0.003	7.93499e-144	Alveolar fibroblasts	ARHGAP20
4.88844e-148	1.55756	0.095	0.031	8.50052e-144	Alveolar fibroblasts	HS6ST1
7.45162e-148	1.14858	0.112	0.039	1.29576e-143	Alveolar fibroblasts	RGS2
1.11741e-147	1.05571	0.177	0.08	1.94307e-143	Alveolar fibroblasts	PNRC1
1.80078e-147	0.91633	0.138	0.054	3.13138e-143	Alveolar fibroblasts	MAPK12
2.78362e-147	3.9231	0.023	0.001	4.84043e-143	Alveolar fibroblasts	SPSB4
3.56083e-147	1.79772	0.066	0.016	6.19193e-143	Alveolar fibroblasts	DLG2
5.33688e-147	0.949574	0.23	0.117	9.2803e-143	Alveolar fibroblasts	TMEM165
5.83872e-147	1.53541	0.07	0.018	1.01529e-142	Alveolar fibroblasts	CDC42EP5
6.83534e-147	0.743708	0.486	0.343	1.1886e-142	Alveolar fibroblasts	JUNB
7.00574e-147	0.738987	0.132	0.05	1.21823e-142	Alveolar fibroblasts	SH3RF3
2.04045e-146	2.53791	0.035	0.004	3.54814e-142	Alveolar fibroblasts	VEGFD
5.55169e-146	0.217957	0.436	0.262	9.65384e-142	Alveolar fibroblasts	CNN3
1.68167e-145	1.18126	0.135	0.053	2.92425e-141	Alveolar fibroblasts	TPCN1
7.1355e-145	0.179076	0.323	0.175	1.24079e-140	Alveolar fibroblasts	ARHGEF26
1.23859e-144	0.854287	0.105	0.036	2.15378e-140	Alveolar fibroblasts	SYTL2
3.40842e-144	3.53061	0.024	0.002	5.9269e-140	Alveolar fibroblasts	ADH1A
4.87605e-144	0.829393	0.268	0.145	8.47897e-140	Alveolar fibroblasts	CKB
1.3051e-143	1.63651	0.085	0.026	2.26943e-139	Alveolar fibroblasts	GRK4
1.32397e-143	0.674864	0.467	0.316	2.30224e-139	Alveolar fibroblasts	CCNL1
1.56392e-143	1.42326	0.108	0.038	2.71951e-139	Alveolar fibroblasts	SELENOP
2.88808e-143	0.745738	0.275	0.15	5.02209e-139	Alveolar fibroblasts	RTN4
4.68733e-142	0.91299	0.171	0.076	8.1508e-138	Alveolar fibroblasts	LCAT
1.03411e-141	1.26249	0.1	0.034	1.79822e-137	Alveolar fibroblasts	ST6GALNAC5
1.29905e-141	4.1793	0.02	0.001	2.25892e-137	Alveolar fibroblasts	RSPO2
1.70845e-141	1.89479	0.069	0.018	2.97082e-137	Alveolar fibroblasts	TLN2
1.71605e-141	2.35951	0.041	0.007	2.98404e-137	Alveolar fibroblasts	ADAMTS14
1.90201e-141	2.19225	0.046	0.008	3.30741e-137	Alveolar fibroblasts	PTPRD
3.53994e-141	1.36893	0.087	0.027	6.15561e-137	Alveolar fibroblasts	PLEKHF1
7.65104e-141	2.16909	0.05	0.01	1.33044e-136	Alveolar fibroblasts	COL23A1
1.43747e-140	0.890374	0.137	0.055	2.49962e-136	Alveolar fibroblasts	HAPLN3
1.61002e-140	0.854753	0.239	0.125	2.79967e-136	Alveolar fibroblasts	MLXIP
1.80404e-140	2.13067	0.057	0.013	3.13705e-136	Alveolar fibroblasts	ECHDC3
2.14958e-140	1.58975	0.087	0.027	3.7379e-136	Alveolar fibroblasts	CHPF
3.19718e-140	1.03637	0.145	0.06	5.55957e-136	Alveolar fibroblasts	SLC37A3
4.36579e-140	1.70072	0.07	0.019	7.59167e-136	Alveolar fibroblasts	TUB
7.58258e-140	1.40813	0.087	0.027	1.31854e-135	Alveolar fibroblasts	SLC43A1
2.44251e-138	2.5899	0.044	0.008	4.24728e-134	Alveolar fibroblasts	TMEM178A
2.88421e-138	1.50594	0.129	0.052	5.01535e-134	Alveolar fibroblasts	GABPB2
6.34637e-138	0.448125	0.182	0.083	1.10357e-133	Alveolar fibroblasts	AKAP12
4.66598e-137	1.03752	0.138	0.057	8.11368e-133	Alveolar fibroblasts	SERPINF1
9.96413e-137	1.06652	0.189	0.091	1.73266e-132	Alveolar fibroblasts	NICN1
1.45506e-136	1.51634	0.099	0.034	2.5302e-132	Alveolar fibroblasts	ACSS3
2.02974e-136	1.29251	0.125	0.049	3.52951e-132	Alveolar fibroblasts	TMEM138
4.21506e-136	0.865887	0.174	0.08	7.32957e-132	Alveolar fibroblasts	KCTD3
4.25327e-136	0.83588	0.184	0.086	7.39602e-132	Alveolar fibroblasts	TRAP1
1.45481e-135	0.944666	0.176	0.081	2.52977e-131	Alveolar fibroblasts	GLI3
1.6998e-135	1.01201	0.17	0.078	2.95578e-131	Alveolar fibroblasts	MAST2
1.76931e-135	1.57899	0.119	0.047	3.07665e-131	Alveolar fibroblasts	ADHFE1
3.60988e-135	1.56939	0.063	0.016	6.27722e-131	Alveolar fibroblasts	DOK6
4.32353e-135	1.2949	0.102	0.036	7.51819e-131	Alveolar fibroblasts	KIAA0040
7.29484e-135	1.50614	0.062	0.015	1.2685e-130	Alveolar fibroblasts	CACNA2D1
2.00597e-134	0.640911	0.157	0.068	3.48818e-130	Alveolar fibroblasts	IL15RA
5.42683e-134	1.91989	0.056	0.013	9.43671e-130	Alveolar fibroblasts	TRABD2B
5.50611e-134	2.82757	0.037	0.006	9.57458e-130	Alveolar fibroblasts	ADRA1B
1.25414e-133	1.79555	0.071	0.02	2.18082e-129	Alveolar fibroblasts	PLOD2
1.65111e-133	0.954994	0.17	0.078	2.87111e-129	Alveolar fibroblasts	CRY1
1.77966e-133	0.515953	0.559	0.392	3.09466e-129	Alveolar fibroblasts	FNDC3B
1.92617e-133	0.655994	0.259	0.141	3.34942e-129	Alveolar fibroblasts	TANC1
8.88374e-133	1.09231	0.254	0.142	1.54479e-128	Alveolar fibroblasts	PNPLA7
1.07037e-132	1.11278	0.135	0.056	1.86126e-128	Alveolar fibroblasts	AGTRAP
1.85447e-132	1.20834	0.126	0.051	3.22474e-128	Alveolar fibroblasts	H6PD
2.68779e-132	0.994572	0.114	0.043	4.67381e-128	Alveolar fibroblasts	DCLK2
8.51307e-132	1.47016	0.103	0.037	1.48034e-127	Alveolar fibroblasts	REV3L
1.54831e-131	1.55812	0.093	0.032	2.69236e-127	Alveolar fibroblasts	GSTM2
2.71348e-131	0.857141	0.213	0.11	4.71847e-127	Alveolar fibroblasts	SEC22B
4.47985e-131	0.269032	0.146	0.061	7.79001e-127	Alveolar fibroblasts	HEYL
5.52083e-131	2.72753	0.035	0.005	9.60017e-127	Alveolar fibroblasts	ANGPTL1
8.4691e-131	1.98861	0.052	0.011	1.47269e-126	Alveolar fibroblasts	MEIS3
3.17241e-130	2.95846	0.03	0.004	5.5165e-126	Alveolar fibroblasts	WASF1
1.50293e-129	0.973026	0.143	0.062	2.61345e-125	Alveolar fibroblasts	EPG5
2.33505e-129	1.84196	0.053	0.012	4.06042e-125	Alveolar fibroblasts	TSHZ3
5.95366e-129	0.600664	0.175	0.081	1.03528e-124	Alveolar fibroblasts	PLSCR4
7.30139e-129	1.58801	0.095	0.033	1.26964e-124	Alveolar fibroblasts	PGM5
1.00088e-128	0.991722	0.298	0.179	1.74042e-124	Alveolar fibroblasts	MAP2K3
2.1051e-128	2.45823	0.04	0.007	3.66056e-124	Alveolar fibroblasts	CH25H
6.79697e-128	2.1531	0.058	0.015	1.18192e-123	Alveolar fibroblasts	EPHB6
1.14371e-127	1.14654	0.164	0.076	1.9888e-123	Alveolar fibroblasts	AXL
2.37267e-127	2.34314	0.032	0.004	4.12584e-123	Alveolar fibroblasts	PCDHB15
1.80022e-126	0.671967	0.208	0.107	3.13041e-122	Alveolar fibroblasts	FLNA
2.20972e-125	0.864833	0.216	0.113	3.84247e-121	Alveolar fibroblasts	CBX7
2.43106e-125	2.58543	0.032	0.005	4.22737e-121	Alveolar fibroblasts	STBD1
2.98509e-125	1.23305	0.116	0.046	5.19078e-121	Alveolar fibroblasts	PYGL
3.1128e-125	1.85999	0.053	0.012	5.41285e-121	Alveolar fibroblasts	PCDHGA5
5.71807e-125	3.87552	0.019	0.001	9.94315e-121	Alveolar fibroblasts	KCTD16
1.02892e-124	0.572915	0.387	0.249	1.78919e-120	Alveolar fibroblasts	CTDSP2
1.76995e-124	1.41053	0.069	0.02	3.07776e-120	Alveolar fibroblasts	MT1A
2.50208e-124	2.44796	0.04	0.007	4.35087e-120	Alveolar fibroblasts	ECM2
5.14701e-124	1.98813	0.043	0.008	8.95014e-120	Alveolar fibroblasts	NID2
5.25946e-124	0.644765	0.3	0.178	9.14567e-120	Alveolar fibroblasts	SERPINE1
5.8152e-124	1.87843	0.068	0.02	1.01121e-119	Alveolar fibroblasts	GPR153
1.25079e-123	3.45961	0.022	0.002	2.175e-119	Alveolar fibroblasts	SLC66A1L
1.91296e-123	0.631828	0.16	0.074	3.32644e-119	Alveolar fibroblasts	NUDT4
2.38486e-123	1.35279	0.085	0.028	4.14703e-119	Alveolar fibroblasts	MICU3
3.03701e-123	1.45087	0.094	0.033	5.28106e-119	Alveolar fibroblasts	HECTD2
4.28975e-123	1.53293	0.088	0.03	7.45944e-119	Alveolar fibroblasts	FAM207A
1.17862e-122	2.96544	0.03	0.004	2.04951e-118	Alveolar fibroblasts	ADRA2A
3.7698e-122	1.64268	0.063	0.017	6.55531e-118	Alveolar fibroblasts	GPR135
7.01555e-122	1.46468	0.095	0.034	1.21993e-117	Alveolar fibroblasts	LMO4
8.79518e-122	2.57442	0.034	0.005	1.52939e-117	Alveolar fibroblasts	NHSL2
1.02722e-121	1.15971	0.159	0.075	1.78623e-117	Alveolar fibroblasts	H2AFJ
3.11002e-121	0.755655	0.236	0.128	5.40802e-117	Alveolar fibroblasts	ST6GALNAC6
5.37636e-121	1.78188	0.068	0.02	9.34895e-117	Alveolar fibroblasts	AMPD3
6.85554e-121	1.90381	0.031	0.004	1.19211e-116	Alveolar fibroblasts	PRG4
9.38007e-121	0.359609	0.158	0.071	1.6311e-116	Alveolar fibroblasts	ADAM19
3.18856e-120	0.455694	0.255	0.139	5.54458e-116	Alveolar fibroblasts	RASA3
4.81406e-120	1.92352	0.061	0.017	8.37118e-116	Alveolar fibroblasts	PLEKHA6
6.68419e-120	3.27262	0.028	0.004	1.16231e-115	Alveolar fibroblasts	IGFN1
1.82827e-119	0.750152	0.213	0.112	3.17918e-115	Alveolar fibroblasts	ADAM17
2.39093e-119	1.60639	0.081	0.027	4.15758e-115	Alveolar fibroblasts	ABTB2
2.4371e-119	2.01556	0.05	0.012	4.23787e-115	Alveolar fibroblasts	SPRY2
6.96838e-119	3.91862	0.017	0.001	1.21173e-114	Alveolar fibroblasts	ADGRB3
7.51528e-119	0.964301	0.128	0.054	1.30683e-114	Alveolar fibroblasts	CDC37L1
1.02593e-118	0.943142	0.158	0.074	1.78399e-114	Alveolar fibroblasts	IFT122
1.29384e-118	3.28095	0.017	0.001	2.24985e-114	Alveolar fibroblasts	LRRN2
1.78596e-118	0.704469	0.236	0.13	3.1056e-114	Alveolar fibroblasts	ARID1B
5.31402e-118	1.45732	0.104	0.04	9.24055e-114	Alveolar fibroblasts	SPATA6
5.70327e-118	1.24704	0.11	0.044	9.91742e-114	Alveolar fibroblasts	CAMK2D
2.93582e-117	0.845903	0.178	0.089	5.1051e-113	Alveolar fibroblasts	STIM1
4.75645e-117	2.5567	0.032	0.005	8.27099e-113	Alveolar fibroblasts	BHMT2
7.61919e-117	0.980145	0.189	0.096	1.3249e-112	Alveolar fibroblasts	BNIP3L
8.23658e-117	0.533078	0.405	0.266	1.43226e-112	Alveolar fibroblasts	MAP4
1.67824e-116	4.19191	0.017	0.001	2.91828e-112	Alveolar fibroblasts	SGCG
3.39906e-116	0.888635	0.158	0.074	5.91062e-112	Alveolar fibroblasts	ADAMTSL4
4.78574e-116	2.86029	0.03	0.004	8.32192e-112	Alveolar fibroblasts	TNFAIP8L3
1.43915e-115	0.800414	0.198	0.103	2.50253e-111	Alveolar fibroblasts	ARNT
5.11566e-115	1.6012	0.081	0.028	8.89563e-111	Alveolar fibroblasts	PRR5L
9.17414e-115	1.80496	0.05	0.012	1.59529e-110	Alveolar fibroblasts	GLT8D2
1.76511e-114	1.15549	0.093	0.034	3.06935e-110	Alveolar fibroblasts	COX11
2.0035e-114	1.60035	0.049	0.012	3.48388e-110	Alveolar fibroblasts	BACH2
7.07257e-114	1.09559	0.082	0.028	1.22985e-109	Alveolar fibroblasts	RHOJ
1.70496e-113	1.19187	0.102	0.039	2.96475e-109	Alveolar fibroblasts	PXK
1.76948e-113	0.427085	0.434	0.289	3.07695e-109	Alveolar fibroblasts	SRSF5
2.74904e-113	1.05519	0.131	0.057	4.7803e-109	Alveolar fibroblasts	AFAP1
3.57401e-113	0.771664	0.171	0.084	6.21485e-109	Alveolar fibroblasts	FADS3
6.15707e-113	0.973252	0.158	0.076	1.07065e-108	Alveolar fibroblasts	C12orf57
1.00376e-112	0.817815	0.253	0.147	1.74544e-108	Alveolar fibroblasts	LARP4
1.1461e-112	0.694576	0.168	0.082	1.99295e-108	Alveolar fibroblasts	NCKIPSD
1.18384e-112	0.8503	0.193	0.1	2.05858e-108	Alveolar fibroblasts	MBNL2
5.37333e-112	1.13948	0.11	0.044	9.34369e-108	Alveolar fibroblasts	NCALD
6.9813e-112	0.633419	0.078	0.026	1.21398e-107	Alveolar fibroblasts	RGN
1.12027e-111	1.69629	0.066	0.02	1.94804e-107	Alveolar fibroblasts	MSRB2
1.8448e-111	0.505724	0.687	0.558	3.20792e-107	Alveolar fibroblasts	DUSP1
3.5463e-111	1.23264	0.111	0.046	6.16666e-107	Alveolar fibroblasts	MAN1A1
5.97942e-111	0.870398	0.116	0.048	1.03976e-106	Alveolar fibroblasts	GPRASP1
1.36507e-110	0.895987	0.16	0.078	2.37372e-106	Alveolar fibroblasts	ZRANB1
3.84419e-110	0.876037	0.112	0.046	6.68466e-106	Alveolar fibroblasts	PLAGL1
4.0616e-110	1.01107	0.136	0.061	7.06271e-106	Alveolar fibroblasts	ZBTB47
4.65287e-110	1.33505	0.097	0.038	8.09088e-106	Alveolar fibroblasts	SIRPA
9.03528e-110	0.805996	0.255	0.148	1.57114e-105	Alveolar fibroblasts	CORO1C
3.57511e-109	1.93736	0.043	0.009	6.21675e-105	Alveolar fibroblasts	LRP3
4.23821e-109	0.325654	0.137	0.062	7.36982e-105	Alveolar fibroblasts	ACTA2
6.05396e-109	1.56095	0.055	0.015	1.05272e-104	Alveolar fibroblasts	CXCL12
1.49324e-108	0.533627	0.179	0.09	2.5966e-104	Alveolar fibroblasts	PLEKHA2
6.08241e-108	0.796252	0.158	0.077	1.05767e-103	Alveolar fibroblasts	PPRC1
1.20465e-107	0.276627	0.205	0.107	2.09476e-103	Alveolar fibroblasts	LIFR
1.38071e-107	0.775957	0.201	0.108	2.40093e-103	Alveolar fibroblasts	HDAC5
1.49865e-107	0.678186	0.178	0.09	2.606e-103	Alveolar fibroblasts	TRIM52
6.13043e-107	0.634767	0.244	0.14	1.06602e-102	Alveolar fibroblasts	TRIM8
8.22537e-107	0.327084	0.323	0.196	1.43031e-102	Alveolar fibroblasts	RAPGEF5
9.89853e-107	0.789375	0.172	0.086	1.72126e-102	Alveolar fibroblasts	VCL
1.06494e-106	1.22074	0.102	0.041	1.85183e-102	Alveolar fibroblasts	SLC1A5
2.38595e-106	1.1112	0.127	0.057	4.14893e-102	Alveolar fibroblasts	STK35
2.64261e-106	3.06059	0.024	0.003	4.59524e-102	Alveolar fibroblasts	PTGES
3.25376e-106	0.523199	0.345	0.218	5.65797e-102	Alveolar fibroblasts	NEK6
5.30559e-106	1.81803	0.048	0.012	9.22589e-102	Alveolar fibroblasts	ANKRD16
6.23665e-106	1.47758	0.072	0.024	1.08449e-101	Alveolar fibroblasts	CERCAM
6.65649e-106	0.796986	0.209	0.115	1.1575e-101	Alveolar fibroblasts	IP6K2
1.05977e-105	0.972886	0.135	0.062	1.84284e-101	Alveolar fibroblasts	LPL
1.65951e-105	3.25629	0.023	0.003	2.88572e-101	Alveolar fibroblasts	RANBP3L
2.62384e-105	0.468779	0.538	0.402	4.5626e-101	Alveolar fibroblasts	HDAC7
2.94786e-105	0.88944	0.137	0.063	5.12604e-101	Alveolar fibroblasts	HIF1A
3.81715e-105	1.04325	0.151	0.074	6.63765e-101	Alveolar fibroblasts	KLHL21
4.31763e-105	0.803257	0.152	0.073	7.50792e-101	Alveolar fibroblasts	TCF7L1
1.64915e-104	0.496091	0.464	0.323	2.86772e-100	Alveolar fibroblasts	MAT2A
4.44741e-104	1.1882	0.062	0.019	7.73361e-100	Alveolar fibroblasts	CTTNBP2
6.60715e-104	0.557147	0.281	0.169	1.14892e-99	Alveolar fibroblasts	ZSCAN18
1.29125e-103	4.09005	0.015	0.001	2.24536e-99	Alveolar fibroblasts	BMP7
2.72864e-103	1.07696	0.106	0.044	4.74483e-99	Alveolar fibroblasts	MICOS10
3.83732e-103	0.662144	0.313	0.199	6.67271e-99	Alveolar fibroblasts	MYOF
4.76508e-103	1.13739	0.096	0.038	8.286e-99	Alveolar fibroblasts	MAD2L2
6.62394e-103	2.05463	0.048	0.012	1.15184e-98	Alveolar fibroblasts	CSRP2
1.20236e-102	0.886308	0.178	0.093	2.09079e-98	Alveolar fibroblasts	CALU
1.60134e-102	0.713603	0.212	0.117	2.78457e-98	Alveolar fibroblasts	C1orf21
9.11724e-102	0.479643	0.142	0.066	1.5854e-97	Alveolar fibroblasts	SPARCL1
1.05798e-101	0.467552	0.335	0.211	1.83971e-97	Alveolar fibroblasts	GABBR1
1.55212e-101	1.14838	0.137	0.065	2.69899e-97	Alveolar fibroblasts	SPSB1
3.7512e-101	0.53795	0.174	0.089	6.52297e-97	Alveolar fibroblasts	IGFBP7
6.05263e-101	3.90666	0.016	0.001	1.05249e-96	Alveolar fibroblasts	RGR
1.29309e-100	1.7955	0.064	0.02	2.24856e-96	Alveolar fibroblasts	FAM110C
1.49886e-100	0.837	0.112	0.048	2.60636e-96	Alveolar fibroblasts	ZNF217
1.63298e-100	1.29906	0.072	0.025	2.83958e-96	Alveolar fibroblasts	STXBP4
1.64678e-100	1.14929	0.084	0.031	2.86358e-96	Alveolar fibroblasts	STMN3
2.04194e-100	1.65098	0.073	0.025	3.55073e-96	Alveolar fibroblasts	CHPT1
2.22322e-100	2.61167	0.022	0.003	3.86596e-96	Alveolar fibroblasts	MAL
2.51189e-100	0.583094	0.334	0.218	4.36793e-96	Alveolar fibroblasts	RUFY3
3.56653e-100	1.04989	0.152	0.076	6.20184e-96	Alveolar fibroblasts	LDLRAP1
1.23577e-99	1.51537	0.084	0.032	2.14888e-95	Alveolar fibroblasts	ACO1
2.47345e-99	1.04471	0.077	0.028	4.30109e-95	Alveolar fibroblasts	BCL2
6.69197e-99	1.64442	0.051	0.014	1.16367e-94	Alveolar fibroblasts	FAT4
1.2554e-98	1.62674	0.046	0.011	2.18301e-94	Alveolar fibroblasts	MRGPRF
1.84503e-98	0.961008	0.12	0.054	3.20833e-94	Alveolar fibroblasts	ZHX2
1.95432e-98	0.444224	0.455	0.318	3.39837e-94	Alveolar fibroblasts	ZRANB2
2.11873e-98	0.990483	0.135	0.064	3.68427e-94	Alveolar fibroblasts	RASGEF1B
3.6529e-98	0.843451	0.102	0.042	6.35203e-94	Alveolar fibroblasts	MXRA7
4.30076e-98	0.869052	0.141	0.068	7.4786e-94	Alveolar fibroblasts	TMEM263
7.54279e-98	1.02395	0.108	0.046	1.31162e-93	Alveolar fibroblasts	PGRMC1
1.13491e-97	0.978216	0.12	0.054	1.9735e-93	Alveolar fibroblasts	PLBD2
1.19513e-97	1.47034	0.049	0.013	2.07821e-93	Alveolar fibroblasts	CNRIP1
1.19548e-97	0.942974	0.083	0.031	2.07883e-93	Alveolar fibroblasts	BATF3
1.6094e-97	0.844425	0.075	0.026	2.79859e-93	Alveolar fibroblasts	TSHZ2
1.64284e-97	1.44636	0.064	0.021	2.85674e-93	Alveolar fibroblasts	MAGED1
1.74791e-97	0.122551	0.453	0.301	3.03945e-93	Alveolar fibroblasts	TSPYL2
1.86902e-97	0.36984	0.367	0.24	3.25004e-93	Alveolar fibroblasts	ANXA1
1.96822e-97	0.746659	0.25	0.149	3.42255e-93	Alveolar fibroblasts	S100A13
2.43311e-97	1.60225	0.06	0.019	4.23093e-93	Alveolar fibroblasts	PHACTR3
2.82784e-97	0.578782	0.24	0.138	4.91733e-93	Alveolar fibroblasts	PHLDA1
3.53213e-97	1.60423	0.078	0.029	6.14201e-93	Alveolar fibroblasts	GLIS3
3.70421e-97	2.25375	0.033	0.006	6.44126e-93	Alveolar fibroblasts	SMO
5.56907e-97	1.35534	0.061	0.019	9.68405e-93	Alveolar fibroblasts	CNTNAP1
6.02785e-97	0.134851	0.295	0.175	1.04818e-92	Alveolar fibroblasts	PHLDB1
8.65454e-97	0.617913	0.641	0.523	1.50494e-92	Alveolar fibroblasts	JUND
1.70757e-96	1.17072	0.088	0.034	2.9693e-92	Alveolar fibroblasts	FILIP1
1.76018e-96	2.1617	0.033	0.006	3.06077e-92	Alveolar fibroblasts	RFTN2
5.26021e-96	0.83498	0.177	0.094	9.14699e-92	Alveolar fibroblasts	UBXN6
1.14436e-95	1.37106	0.069	0.024	1.98993e-91	Alveolar fibroblasts	SLC5A6
1.17688e-95	3.76819	0.017	0.001	2.04647e-91	Alveolar fibroblasts	MAP1LC3C
1.37066e-95	1.23741	0.047	0.013	2.38345e-91	Alveolar fibroblasts	GUCY1B1
2.18099e-95	0.739932	0.1	0.041	3.79253e-91	Alveolar fibroblasts	KCTD15
2.6693e-95	1.2158	0.07	0.024	4.64165e-91	Alveolar fibroblasts	IPO5
3.92814e-95	2.27394	0.03	0.005	6.83064e-91	Alveolar fibroblasts	ANGPTL2
4.24216e-95	0.648516	0.138	0.065	7.37669e-91	Alveolar fibroblasts	GRB10
6.21136e-95	1.8246	0.038	0.008	1.08009e-90	Alveolar fibroblasts	SLC16A2
8.15969e-95	3.23353	0.014	0.001	1.41889e-90	Alveolar fibroblasts	SLITRK2
1.31078e-94	0.746055	0.195	0.108	2.27932e-90	Alveolar fibroblasts	TUBB6
1.59139e-94	0.77775	0.224	0.131	2.76727e-90	Alveolar fibroblasts	MAP4K3
1.63477e-94	0.478762	0.255	0.151	2.8427e-90	Alveolar fibroblasts	NFIB
1.97944e-94	0.648462	0.179	0.095	3.44204e-90	Alveolar fibroblasts	TJP2
2.90927e-94	0.459864	0.311	0.196	5.05893e-90	Alveolar fibroblasts	CPSF6
7.12283e-94	0.616011	0.212	0.12	1.23859e-89	Alveolar fibroblasts	HDLBP
7.46291e-94	1.04363	0.145	0.073	1.29773e-89	Alveolar fibroblasts	EFCAB2
1.22481e-93	0.764754	0.173	0.091	2.12983e-89	Alveolar fibroblasts	STXBP1
2.6337e-93	1.16473	0.088	0.035	4.57975e-89	Alveolar fibroblasts	BAHCC1
3.08223e-93	1.22126	0.117	0.054	5.35969e-89	Alveolar fibroblasts	NOTCH2
6.13713e-93	1.25785	0.067	0.023	1.06718e-88	Alveolar fibroblasts	GYPC
1.25784e-92	2.95824	0.015	0.001	2.18727e-88	Alveolar fibroblasts	KLF17
1.28219e-92	0.608955	0.496	0.385	2.22961e-88	Alveolar fibroblasts	FOS
2.66481e-92	1.76365	0.051	0.015	4.63383e-88	Alveolar fibroblasts	LOXL1
3.85663e-92	0.40089	0.254	0.149	6.70629e-88	Alveolar fibroblasts	KANK3
5.17033e-92	1.86699	0.045	0.012	8.99068e-88	Alveolar fibroblasts	MAMLD1
5.64806e-92	1.1228	0.159	0.083	9.82141e-88	Alveolar fibroblasts	SOX4
1.54585e-91	1.14719	0.11	0.049	2.68808e-87	Alveolar fibroblasts	GALNT2
2.01909e-91	3.71812	0.013	0.001	3.51099e-87	Alveolar fibroblasts	VWA5B1
2.4597e-91	0.494592	0.275	0.168	4.27718e-87	Alveolar fibroblasts	MEF2D
3.37249e-91	1.89137	0.038	0.009	5.86443e-87	Alveolar fibroblasts	RAB23
4.61534e-91	2.14435	0.03	0.006	8.02562e-87	Alveolar fibroblasts	SMIM3
5.07156e-91	0.869898	0.168	0.09	8.81894e-87	Alveolar fibroblasts	NOTCH2NLB
6.82333e-91	1.38963	0.076	0.028	1.18651e-86	Alveolar fibroblasts	NT5DC3
8.15104e-91	2.84692	0.014	0.001	1.41738e-86	Alveolar fibroblasts	TENM3
9.52787e-91	0.94225	0.121	0.056	1.6568e-86	Alveolar fibroblasts	PFKM
1.10577e-90	1.16119	0.115	0.052	1.92282e-86	Alveolar fibroblasts	PARVA
4.41153e-90	2.42564	0.032	0.006	7.67121e-86	Alveolar fibroblasts	SLC4A3
6.08625e-90	2.46783	0.019	0.002	1.05834e-85	Alveolar fibroblasts	FIBCD1
1.64991e-89	1.11556	0.102	0.045	2.86903e-85	Alveolar fibroblasts	PTK7
1.82639e-89	1.53947	0.052	0.015	3.1759e-85	Alveolar fibroblasts	DEPRECATED-ENSG00000108691
3.24001e-89	0.637545	0.108	0.048	5.63406e-85	Alveolar fibroblasts	CDR2
4.43488e-89	1.83242	0.052	0.016	7.71182e-85	Alveolar fibroblasts	FHL2
1.07598e-88	0.569221	0.123	0.057	1.87103e-84	Alveolar fibroblasts	TGFB1I1
2.31872e-88	2.57178	0.024	0.004	4.03202e-84	Alveolar fibroblasts	BMP4
2.89125e-88	0.905425	0.108	0.049	5.02759e-84	Alveolar fibroblasts	IGFBP5
4.94286e-88	1.98051	0.043	0.012	8.59514e-84	Alveolar fibroblasts	LRRC24
5.86353e-88	1.1113	0.085	0.034	1.01961e-83	Alveolar fibroblasts	AXIN2
9.37644e-88	1.76176	0.048	0.014	1.63047e-83	Alveolar fibroblasts	PLA2R1
1.13469e-87	0.96999	0.1	0.043	1.97311e-83	Alveolar fibroblasts	ABCB6
1.19412e-87	2.12104	0.037	0.009	2.07645e-83	Alveolar fibroblasts	RARB
1.82416e-87	1.69864	0.05	0.015	3.17203e-83	Alveolar fibroblasts	HILPDA
2.30795e-87	0.519052	0.206	0.117	4.0133e-83	Alveolar fibroblasts	NCKAP1
2.87367e-87	1.00703	0.13	0.064	4.99703e-83	Alveolar fibroblasts	PRDX6
4.90556e-87	0.586421	0.342	0.231	8.53028e-83	Alveolar fibroblasts	LRRFIP2
2.19392e-86	1.08163	0.08	0.032	3.815e-82	Alveolar fibroblasts	NFYB
2.33309e-86	0.517705	0.251	0.152	4.05701e-82	Alveolar fibroblasts	SIK3
2.52286e-86	1.89889	0.035	0.008	4.38699e-82	Alveolar fibroblasts	SLC2A10
2.79724e-86	0.586806	0.136	0.067	4.86412e-82	Alveolar fibroblasts	EGFL8
3.04506e-86	3.03162	0.014	0.001	5.29505e-82	Alveolar fibroblasts	SHISA3
4.15864e-86	0.746009	0.148	0.076	7.23147e-82	Alveolar fibroblasts	RHBDF1
4.70531e-86	1.42255	0.061	0.021	8.18207e-82	Alveolar fibroblasts	UCK2
7.99642e-86	2.61862	0.021	0.003	1.3905e-81	Alveolar fibroblasts	CCN4
9.43301e-86	0.201404	0.422	0.293	1.64031e-81	Alveolar fibroblasts	IFRD1
1.30668e-85	0.866392	0.083	0.033	2.27219e-81	Alveolar fibroblasts	OAF
1.87382e-85	2.73407	0.018	0.002	3.25838e-81	Alveolar fibroblasts	KIAA1211
5.60137e-85	1.13236	0.094	0.04	9.74021e-81	Alveolar fibroblasts	RPA4
6.85734e-85	0.238425	0.302	0.187	1.19242e-80	Alveolar fibroblasts	SPARC
7.10385e-85	0.530842	0.287	0.185	1.23529e-80	Alveolar fibroblasts	MRTFA
8.13631e-85	0.950754	0.111	0.051	1.41482e-80	Alveolar fibroblasts	ATP5MC2
8.1377e-85	2.11191	0.022	0.003	1.41507e-80	Alveolar fibroblasts	DSEL
8.71253e-85	1.05298	0.059	0.02	1.51502e-80	Alveolar fibroblasts	WFDC1
1.27425e-84	1.39541	0.047	0.014	2.21579e-80	Alveolar fibroblasts	HAUS7
2.02812e-84	0.977053	0.078	0.031	3.52669e-80	Alveolar fibroblasts	FAM3C
1.04286e-83	0.778053	0.173	0.096	1.81342e-79	Alveolar fibroblasts	JADE1
1.20847e-83	0.872493	0.094	0.04	2.1014e-79	Alveolar fibroblasts	TEX2
1.3358e-83	0.733184	0.186	0.105	2.32283e-79	Alveolar fibroblasts	TSPAN4
1.77283e-83	0.434309	0.176	0.096	3.08278e-79	Alveolar fibroblasts	ADGRD1
2.26055e-83	2.37472	0.019	0.002	3.93087e-79	Alveolar fibroblasts	PRPH2
3.01796e-83	0.222758	0.176	0.095	5.24793e-79	Alveolar fibroblasts	MCTP2
3.50226e-83	4.07934	0.011	0.001	6.09008e-79	Alveolar fibroblasts	TDO2
3.65794e-83	1.47753	0.039	0.01	6.36079e-79	Alveolar fibroblasts	CYP1B1
5.18595e-83	1.91848	0.028	0.005	9.01784e-79	Alveolar fibroblasts	TMEM38A
9.37068e-83	1.0304	0.085	0.035	1.62947e-78	Alveolar fibroblasts	VLDLR
1.12135e-82	2.81484	0.015	0.001	1.94991e-78	Alveolar fibroblasts	MXRA5
1.66612e-82	1.14462	0.061	0.021	2.89721e-78	Alveolar fibroblasts	GP1BB
5.22234e-82	0.518706	0.106	0.048	9.08112e-78	Alveolar fibroblasts	ZDHHC14
8.52379e-82	1.26073	0.053	0.017	1.4822e-77	Alveolar fibroblasts	AAMDC
1.43978e-81	0.694738	0.157	0.084	2.50363e-77	Alveolar fibroblasts	MYO1D
1.50944e-81	0.394647	0.59	0.452	2.62476e-77	Alveolar fibroblasts	SNRNP70
2.36166e-81	1.43973	0.053	0.017	4.10669e-77	Alveolar fibroblasts	ZNF793
2.36978e-81	1.4036	0.065	0.024	4.1208e-77	Alveolar fibroblasts	YIF1B
3.07837e-81	1.80062	0.035	0.008	5.35297e-77	Alveolar fibroblasts	CSDC2
4.19037e-81	0.757111	0.124	0.06	7.28663e-77	Alveolar fibroblasts	SPHK1
4.19201e-81	1.74704	0.028	0.005	7.28948e-77	Alveolar fibroblasts	GHR
4.32567e-81	0.656718	0.131	0.065	7.52191e-77	Alveolar fibroblasts	FBXO31
7.13641e-81	0.971297	0.076	0.03	1.24095e-76	Alveolar fibroblasts	IER5L
9.10978e-81	1.28039	0.12	0.059	1.5841e-76	Alveolar fibroblasts	HSD17B14
1.26981e-80	1.58443	0.074	0.029	2.20807e-76	Alveolar fibroblasts	PROSER2
1.55806e-80	1.05074	0.103	0.047	2.70932e-76	Alveolar fibroblasts	AMT
1.6982e-80	1.33831	0.066	0.024	2.95299e-76	Alveolar fibroblasts	DEPRECATED-ENSG00000198053
1.71978e-80	2.01778	0.025	0.004	2.99052e-76	Alveolar fibroblasts	PCDHGC5
2.58161e-80	1.01291	0.107	0.05	4.48917e-76	Alveolar fibroblasts	PTPA
2.696e-80	1.66011	0.04	0.011	4.68808e-76	Alveolar fibroblasts	PCDHGA8
3.75999e-80	0.288316	0.214	0.125	6.53824e-76	Alveolar fibroblasts	RORA
4.21006e-80	0.756688	0.152	0.081	7.32087e-76	Alveolar fibroblasts	ATP13A3
1.06426e-79	1.30747	0.054	0.018	1.85063e-75	Alveolar fibroblasts	MOSMO
1.28552e-79	0.998854	0.084	0.035	2.23539e-75	Alveolar fibroblasts	PDE7A
1.31816e-79	1.53264	0.058	0.02	2.29214e-75	Alveolar fibroblasts	SLC39A14
1.72103e-79	0.569919	0.191	0.11	2.9927e-75	Alveolar fibroblasts	LMAN1
1.84734e-79	1.5875	0.044	0.013	3.21234e-75	Alveolar fibroblasts	RARRES1
3.56277e-79	2.47243	0.026	0.005	6.19529e-75	Alveolar fibroblasts	ACSM5
3.57514e-79	0.772761	0.121	0.059	6.21681e-75	Alveolar fibroblasts	TMEM214
5.71558e-79	0.954076	0.067	0.025	9.93883e-75	Alveolar fibroblasts	BASP1
7.50262e-79	0.42776	0.403	0.285	1.30463e-74	Alveolar fibroblasts	NFKBIZ
9.23312e-79	0.648685	0.153	0.082	1.60555e-74	Alveolar fibroblasts	LGALS1
1.04299e-78	1.29963	0.058	0.02	1.81365e-74	Alveolar fibroblasts	MAML3
2.00972e-78	0.894089	0.146	0.078	3.49471e-74	Alveolar fibroblasts	CERS6
2.231e-78	0.771543	0.16	0.088	3.87949e-74	Alveolar fibroblasts	ERCC1
3.46647e-78	2.29825	0.035	0.009	6.02784e-74	Alveolar fibroblasts	GXYLT2
4.27747e-78	2.79961	0.013	0.001	7.4381e-74	Alveolar fibroblasts	GLDC
4.9926e-78	0.434202	0.078	0.031	8.68163e-74	Alveolar fibroblasts	MRVI1
5.1824e-78	1.15535	0.085	0.036	9.01167e-74	Alveolar fibroblasts	HIVEP3
5.20074e-78	0.816325	0.127	0.064	9.04357e-74	Alveolar fibroblasts	MTREX
5.2133e-78	0.98473	0.081	0.034	9.0654e-74	Alveolar fibroblasts	CRYBG3
5.5726e-78	2.64743	0.018	0.002	9.69019e-74	Alveolar fibroblasts	STEAP1
5.66168e-78	0.358214	0.37	0.255	9.84509e-74	Alveolar fibroblasts	RRBP1
7.93158e-78	0.730737	0.14	0.073	1.37922e-73	Alveolar fibroblasts	COPS2
1.50816e-77	0.18435	0.233	0.138	2.62254e-73	Alveolar fibroblasts	ENG
1.82835e-77	1.39415	0.143	0.077	3.17932e-73	Alveolar fibroblasts	DEPRECATED-ENSG00000099875
1.85806e-77	2.02667	0.024	0.004	3.23098e-73	Alveolar fibroblasts	SSPO
2.02744e-77	0.867176	0.187	0.11	3.52552e-73	Alveolar fibroblasts	HSF4
2.28531e-77	4.08948	0.011	0	3.97392e-73	Alveolar fibroblasts	RFLNA
4.21397e-77	0.921916	0.059	0.021	7.32767e-73	Alveolar fibroblasts	EDA
4.87777e-77	1.81551	0.037	0.01	8.48196e-73	Alveolar fibroblasts	PLA2G4A
4.8799e-77	1.23217	0.052	0.017	8.48565e-73	Alveolar fibroblasts	SLC24A3
1.23133e-76	0.612436	0.168	0.094	2.14116e-72	Alveolar fibroblasts	CASP4
2.40371e-76	1.64577	0.041	0.012	4.17981e-72	Alveolar fibroblasts	FAM110B
2.59671e-76	1.99572	0.029	0.006	4.51542e-72	Alveolar fibroblasts	TMEM176A
2.657e-76	0.544071	0.14	0.073	4.62026e-72	Alveolar fibroblasts	IFITM3
3.26758e-76	0.591481	0.252	0.16	5.68199e-72	Alveolar fibroblasts	MRNIP
3.41048e-76	1.13506	0.06	0.022	5.93049e-72	Alveolar fibroblasts	EVA1B
3.97108e-76	3.06183	0.016	0.002	6.90531e-72	Alveolar fibroblasts	TMEM130
4.11456e-76	1.04064	0.077	0.032	7.15481e-72	Alveolar fibroblasts	URB1
4.89113e-76	1.14698	0.081	0.034	8.50518e-72	Alveolar fibroblasts	HEBP1
6.23621e-76	0.751904	0.141	0.075	1.08441e-71	Alveolar fibroblasts	CERS2
7.73051e-76	0.716244	0.151	0.082	1.34426e-71	Alveolar fibroblasts	SOX5
1.01538e-75	0.499784	0.281	0.183	1.76564e-71	Alveolar fibroblasts	ERF
1.33267e-75	2.63463	0.016	0.002	2.31738e-71	Alveolar fibroblasts	OLFM2
1.88172e-75	0.119987	0.215	0.125	3.27212e-71	Alveolar fibroblasts	EPB41L2
3.85629e-75	0.588	0.191	0.111	6.70571e-71	Alveolar fibroblasts	HDGF
4.01484e-75	0.456741	0.337	0.232	6.98141e-71	Alveolar fibroblasts	STAT3
4.21285e-75	1.05557	0.089	0.039	7.32573e-71	Alveolar fibroblasts	MDN1
5.08701e-75	0.774128	0.109	0.052	8.8458e-71	Alveolar fibroblasts	RAB13
1.05301e-74	1.3432	0.036	0.009	1.83109e-70	Alveolar fibroblasts	RAMP1
1.16016e-74	0.491683	0.274	0.178	2.01741e-70	Alveolar fibroblasts	HES4
1.59053e-74	1.23471	0.071	0.028	2.76577e-70	Alveolar fibroblasts	BEST1
1.7459e-74	0.553312	0.189	0.11	3.03595e-70	Alveolar fibroblasts	TNFRSF12A
2.28555e-74	1.91846	0.024	0.005	3.97435e-70	Alveolar fibroblasts	PCDHB12
5.24777e-74	0.849455	0.129	0.067	9.12535e-70	Alveolar fibroblasts	EFEMP1
6.91101e-74	0.541226	0.129	0.066	1.20176e-69	Alveolar fibroblasts	CTNNAL1
9.33591e-74	0.420803	0.24	0.148	1.62342e-69	Alveolar fibroblasts	PAPSS2
1.50407e-73	0.544262	0.154	0.084	2.61543e-69	Alveolar fibroblasts	RGL1
1.69489e-73	0.368225	0.238	0.147	2.94724e-69	Alveolar fibroblasts	DMWD
2.07958e-73	0.644097	0.185	0.109	3.61617e-69	Alveolar fibroblasts	DIAPH2
3.08746e-73	1.87836	0.038	0.01	5.36878e-69	Alveolar fibroblasts	GNAI1
3.45529e-73	1.36282	0.052	0.017	6.00841e-69	Alveolar fibroblasts	SSC5D
4.94642e-73	0.535021	0.323	0.223	8.60132e-69	Alveolar fibroblasts	LDB1
6.10132e-73	0.714986	0.215	0.133	1.06096e-68	Alveolar fibroblasts	TRIP6
1.14692e-72	1.67187	0.028	0.006	1.99437e-68	Alveolar fibroblasts	KIAA1755
1.51554e-72	1.31381	0.291	0.202	2.63537e-68	Alveolar fibroblasts	MKNK2
1.5302e-72	0.369252	0.204	0.121	2.66086e-68	Alveolar fibroblasts	PLEKHO2
1.55756e-72	0.126747	0.199	0.115	2.70844e-68	Alveolar fibroblasts	ARID5A
1.61349e-72	1.76837	0.035	0.009	2.80569e-68	Alveolar fibroblasts	RTL5
2.22754e-72	0.809212	0.122	0.062	3.87347e-68	Alveolar fibroblasts	NFIA
2.31387e-72	0.200518	0.218	0.132	4.02358e-68	Alveolar fibroblasts	SSH1
2.44244e-72	1.6136	0.036	0.01	4.24715e-68	Alveolar fibroblasts	H2AFY2
3.16731e-72	0.558053	0.169	0.096	5.50764e-68	Alveolar fibroblasts	HM13
3.88102e-72	3.7008	0.01	0	6.7487e-68	Alveolar fibroblasts	DEPRECATED-ENSG00000178445
4.1696e-72	1.32338	0.058	0.021	7.25051e-68	Alveolar fibroblasts	SHF
5.07201e-72	0.921686	0.076	0.031	8.81972e-68	Alveolar fibroblasts	SLC25A12
5.08351e-72	1.89604	0.041	0.012	8.83972e-68	Alveolar fibroblasts	SLC9A5
6.78959e-72	0.6154	0.17	0.097	1.18064e-67	Alveolar fibroblasts	SLC25A3
8.25929e-72	2.27093	0.024	0.005	1.43621e-67	Alveolar fibroblasts	CYP4F12
1.25488e-71	0.576413	0.185	0.108	2.18211e-67	Alveolar fibroblasts	ASAP2
1.87525e-71	0.698406	0.344	0.247	3.26087e-67	Alveolar fibroblasts	BTG2
2.90445e-71	3.43752	0.01	0	5.05054e-67	Alveolar fibroblasts	TYRP1
3.54976e-71	2.18549	0.03	0.007	6.17268e-67	Alveolar fibroblasts	SMPDL3A
4.49276e-71	1.35063	0.066	0.026	7.81245e-67	Alveolar fibroblasts	SIX5
4.93186e-71	2.19697	0.023	0.004	8.57601e-67	Alveolar fibroblasts	HEPH
5.86791e-71	0.728775	0.081	0.035	1.02037e-66	Alveolar fibroblasts	C11orf24
7.55243e-71	0.630917	0.186	0.11	1.31329e-66	Alveolar fibroblasts	GNL3
1.01625e-70	0.646833	0.111	0.055	1.76716e-66	Alveolar fibroblasts	EBF4
3.51849e-70	3.2518	0.011	0.001	6.1183e-66	Alveolar fibroblasts	RNF182
4.55362e-70	0.813855	0.13	0.069	7.91829e-66	Alveolar fibroblasts	ZNF141
5.34474e-70	0.713749	0.092	0.042	9.29396e-66	Alveolar fibroblasts	ETV1
6.71806e-70	0.888943	0.181	0.108	1.1682e-65	Alveolar fibroblasts	PISD
8.35938e-70	0.756982	0.146	0.08	1.45361e-65	Alveolar fibroblasts	MARC2
1.02851e-69	3.46944	0.013	0.001	1.78847e-65	Alveolar fibroblasts	C1QTNF7
1.05949e-69	0.873579	0.128	0.068	1.84235e-65	Alveolar fibroblasts	ACSS1
1.09777e-69	1.13416	0.077	0.033	1.90892e-65	Alveolar fibroblasts	TMX3
1.252e-69	0.667235	0.314	0.221	2.17711e-65	Alveolar fibroblasts	FOSB
1.27898e-69	0.593876	0.183	0.109	2.22403e-65	Alveolar fibroblasts	SEC31A
1.92911e-69	1.99024	0.038	0.011	3.35453e-65	Alveolar fibroblasts	ARSJ
2.23341e-69	1.17593	0.062	0.024	3.88367e-65	Alveolar fibroblasts	PTPDC1
2.44812e-69	1.192	0.076	0.032	4.25704e-65	Alveolar fibroblasts	BOK
3.31423e-69	0.80344	0.109	0.054	5.76312e-65	Alveolar fibroblasts	ZFHX3
3.31766e-69	2.27072	0.022	0.004	5.76907e-65	Alveolar fibroblasts	WNT11
4.11362e-69	0.626314	0.161	0.091	7.15318e-65	Alveolar fibroblasts	NFIX
4.512e-69	1.04865	0.083	0.037	7.84591e-65	Alveolar fibroblasts	TRIM47
4.8891e-69	1.75016	0.026	0.005	8.50166e-65	Alveolar fibroblasts	ASPRV1
5.10277e-69	0.616102	0.151	0.084	8.8732e-65	Alveolar fibroblasts	EMC2
6.54876e-69	2.1731	0.021	0.004	1.13876e-64	Alveolar fibroblasts	KCNK15
6.87641e-69	0.515644	0.254	0.165	1.19574e-64	Alveolar fibroblasts	ARFGAP1
1.23885e-68	0.433548	0.055	0.02	2.15423e-64	Alveolar fibroblasts	MCM6
1.30548e-68	1.29779	0.044	0.014	2.2701e-64	Alveolar fibroblasts	HSPA2
1.44253e-68	1.36451	0.062	0.024	2.50842e-64	Alveolar fibroblasts	KLHL26
1.51899e-68	0.714752	0.141	0.077	2.64138e-64	Alveolar fibroblasts	SPACA6
1.65789e-68	1.37709	0.034	0.009	2.88291e-64	Alveolar fibroblasts	GAS1
1.77012e-68	3.65761	0.01	0.001	3.07807e-64	Alveolar fibroblasts	OPTC
2.76049e-68	1.32495	0.067	0.027	4.80022e-64	Alveolar fibroblasts	HSPA5
3.03742e-68	3.14451	0.019	0.003	5.28178e-64	Alveolar fibroblasts	HOGA1
4.84592e-68	0.440882	0.258	0.169	8.42657e-64	Alveolar fibroblasts	EIF4A1
6.03084e-68	1.7193	0.029	0.007	1.0487e-63	Alveolar fibroblasts	SMTNL2
6.24178e-68	0.609057	0.109	0.054	1.08538e-63	Alveolar fibroblasts	PELO
6.27437e-68	0.786795	0.106	0.053	1.09105e-63	Alveolar fibroblasts	PDCD5
1.48708e-67	1.28533	0.064	0.025	2.58589e-63	Alveolar fibroblasts	TCEAL1
1.66931e-67	1.19652	0.055	0.02	2.90276e-63	Alveolar fibroblasts	KCNS3
2.80814e-67	2.12156	0.016	0.002	4.88308e-63	Alveolar fibroblasts	MEST
3.47507e-67	1.09811	0.046	0.015	6.0428e-63	Alveolar fibroblasts	FBLN2
4.07188e-67	1.8715	0.03	0.007	7.08059e-63	Alveolar fibroblasts	MFAP2
5.08115e-67	1.14424	0.07	0.029	8.83562e-63	Alveolar fibroblasts	GBGT1
5.40248e-67	0.26199	0.216	0.132	9.39436e-63	Alveolar fibroblasts	IL4R
5.40524e-67	1.18906	0.102	0.05	9.39917e-63	Alveolar fibroblasts	IZUMO4
5.61243e-67	1.30134	0.06	0.023	9.75946e-63	Alveolar fibroblasts	TWIST2
8.10633e-67	0.745746	0.134	0.073	1.40961e-62	Alveolar fibroblasts	PLEKHH3
8.54986e-67	1.67173	0.028	0.006	1.48673e-62	Alveolar fibroblasts	KIF26B
8.97311e-67	1.24257	0.048	0.016	1.56033e-62	Alveolar fibroblasts	CYB561A3
1.57988e-66	2.31632	0.019	0.003	2.74726e-62	Alveolar fibroblasts	PPFIA4
1.71354e-66	2.80186	0.014	0.001	2.97967e-62	Alveolar fibroblasts	PCDHGA2
2.26544e-66	1.40117	0.032	0.008	3.93937e-62	Alveolar fibroblasts	GPR173
2.60125e-66	2.47816	0.027	0.006	4.52331e-62	Alveolar fibroblasts	VXN
2.90199e-66	0.479305	0.19	0.114	5.04626e-62	Alveolar fibroblasts	ZNF83
3.3828e-66	0.515881	0.133	0.072	5.88235e-62	Alveolar fibroblasts	PRICKLE2
4.60811e-66	0.806553	0.123	0.065	8.01304e-62	Alveolar fibroblasts	SPINT2
5.47075e-66	0.545338	0.171	0.099	9.51308e-62	Alveolar fibroblasts	NPNT
7.05171e-66	1.21329	0.038	0.011	1.22622e-61	Alveolar fibroblasts	CLTCL1
7.18102e-66	0.83864	0.081	0.036	1.24871e-61	Alveolar fibroblasts	SLF2
1.30856e-65	1.12559	0.049	0.017	2.27545e-61	Alveolar fibroblasts	COX7A1
1.44711e-65	0.312176	0.289	0.193	2.51639e-61	Alveolar fibroblasts	ULK1
2.07898e-65	0.503433	0.161	0.093	3.61514e-61	Alveolar fibroblasts	CCDC92
2.62151e-65	0.868966	0.102	0.051	4.55854e-61	Alveolar fibroblasts	ITPRIPL2
2.67121e-65	0.908291	0.073	0.031	4.64497e-61	Alveolar fibroblasts	SRM
3.88584e-65	0.892567	0.071	0.03	6.75709e-61	Alveolar fibroblasts	ABLIM2
1.2248e-64	0.518606	0.186	0.113	2.12981e-60	Alveolar fibroblasts	FOXK1
1.25539e-64	0.699205	0.153	0.088	2.183e-60	Alveolar fibroblasts	KCTD10
1.36429e-64	0.820888	0.093	0.044	2.37237e-60	Alveolar fibroblasts	DHX35
1.70505e-64	1.33659	0.045	0.015	2.96491e-60	Alveolar fibroblasts	OSR1
2.85146e-64	0.746909	0.111	0.057	4.9584e-60	Alveolar fibroblasts	SMARCA1
2.91693e-64	0.933856	0.079	0.035	5.07225e-60	Alveolar fibroblasts	AUH
3.27222e-64	0.470856	0.227	0.146	5.69006e-60	Alveolar fibroblasts	RPTOR
4.02633e-64	1.35477	0.045	0.015	7.00139e-60	Alveolar fibroblasts	SYNGR1
6.31811e-64	0.66295	0.082	0.037	1.09866e-59	Alveolar fibroblasts	XYLT1
7.23755e-64	0.811662	0.128	0.07	1.25854e-59	Alveolar fibroblasts	SETD7
1.04363e-63	1.11523	0.058	0.022	1.81476e-59	Alveolar fibroblasts	EVC2
1.2705e-63	0.817406	0.109	0.056	2.20927e-59	Alveolar fibroblasts	CTPS1
1.76968e-63	0.627559	0.153	0.088	3.07729e-59	Alveolar fibroblasts	PPFIBP2
3.35508e-63	0.634337	0.187	0.115	5.83415e-59	Alveolar fibroblasts	IFT43
4.39145e-63	0.627579	0.21	0.134	7.63629e-59	Alveolar fibroblasts	NAPA
6.57301e-63	0.921497	0.083	0.038	1.14298e-58	Alveolar fibroblasts	ZNF133
8.53467e-63	0.659022	0.151	0.087	1.48409e-58	Alveolar fibroblasts	CNBP
1.15565e-62	0.497848	0.107	0.054	2.00955e-58	Alveolar fibroblasts	EIF2AK3
1.30331e-62	0.315869	0.349	0.247	2.26632e-58	Alveolar fibroblasts	MLLT1
1.93919e-62	0.935261	0.15	0.088	3.37206e-58	Alveolar fibroblasts	PCSK5
3.23579e-62	0.290193	0.396	0.288	5.62672e-58	Alveolar fibroblasts	FTH1
3.5659e-62	0.956733	0.1	0.05	6.20074e-58	Alveolar fibroblasts	FAM153B
3.59574e-62	1.07689	0.077	0.035	6.25263e-58	Alveolar fibroblasts	LCLAT1
3.78372e-62	0.443119	0.181	0.111	6.57951e-58	Alveolar fibroblasts	RBM15
3.79597e-62	1.06019	0.079	0.036	6.60082e-58	Alveolar fibroblasts	UBTD2
4.56985e-62	0.596121	0.165	0.097	7.94651e-58	Alveolar fibroblasts	SYTL4
4.70238e-62	0.269412	0.268	0.176	8.17696e-58	Alveolar fibroblasts	DLC1
6.15733e-62	0.221045	0.637	0.506	1.0707e-57	Alveolar fibroblasts	ATN1
6.28223e-62	2.20524	0.02	0.004	1.09242e-57	Alveolar fibroblasts	PRTFDC1
7.49947e-62	0.938084	0.069	0.03	1.30408e-57	Alveolar fibroblasts	AHRR
8.63628e-62	3.27228	0.01	0.001	1.50176e-57	Alveolar fibroblasts	VWC2
1.98513e-61	0.935294	0.067	0.028	3.45194e-57	Alveolar fibroblasts	IL1RAP
2.74915e-61	1.08611	0.05	0.018	4.78049e-57	Alveolar fibroblasts	NIPAL2
3.0341e-61	0.670294	0.127	0.07	5.276e-57	Alveolar fibroblasts	ZNF333
5.06388e-61	0.7069	0.136	0.077	8.80559e-57	Alveolar fibroblasts	FIP1L1
6.26205e-61	1.70442	0.023	0.005	1.08891e-56	Alveolar fibroblasts	PCDHGA6
7.39067e-61	1.47927	0.046	0.016	1.28516e-56	Alveolar fibroblasts	RNF112
7.43647e-61	1.82789	0.021	0.004	1.29313e-56	Alveolar fibroblasts	HOXA3
9.10609e-61	0.535907	0.154	0.09	1.58346e-56	Alveolar fibroblasts	RCN3
9.30514e-61	0.851246	0.041	0.013	1.61807e-56	Alveolar fibroblasts	EGLN3
1.10132e-60	0.277773	0.535	0.419	1.91508e-56	Alveolar fibroblasts	KLC1
1.14633e-60	0.540932	0.186	0.115	1.99336e-56	Alveolar fibroblasts	EIF4EBP2
1.1575e-60	1.36721	0.046	0.016	2.01278e-56	Alveolar fibroblasts	ADGRA3
1.8624e-60	1.86769	0.04	0.013	3.23852e-56	Alveolar fibroblasts	GOLGA8K
1.92226e-60	0.89783	0.084	0.04	3.34263e-56	Alveolar fibroblasts	ZNF618
2.00036e-60	1.7869	0.042	0.014	3.47842e-56	Alveolar fibroblasts	CORO6
2.1306e-60	2.64551	0.015	0.002	3.70489e-56	Alveolar fibroblasts	DPF1
4.18276e-60	1.5753	0.021	0.004	7.27341e-56	Alveolar fibroblasts	ADAM22
4.55085e-60	0.895279	0.076	0.035	7.91348e-56	Alveolar fibroblasts	RHOBTB1
7.56326e-60	1.8769	0.025	0.006	1.31518e-55	Alveolar fibroblasts	PDE1A
7.8712e-60	0.760347	0.095	0.047	1.36872e-55	Alveolar fibroblasts	CTSL
8.28371e-60	0.852288	0.095	0.047	1.44046e-55	Alveolar fibroblasts	WBP1L
1.05571e-59	0.832914	0.085	0.04	1.83577e-55	Alveolar fibroblasts	GPI
1.50394e-59	0.727194	0.11	0.058	2.6152e-55	Alveolar fibroblasts	PARD3B
1.56535e-59	1.92533	0.023	0.005	2.72199e-55	Alveolar fibroblasts	DTWD1
1.69307e-59	0.35931	0.152	0.088	2.94407e-55	Alveolar fibroblasts	CCDC85B
2.36932e-59	0.731326	0.066	0.028	4.12001e-55	Alveolar fibroblasts	PALM
3.11248e-59	2.18116	0.02	0.004	5.41228e-55	Alveolar fibroblasts	FNDC4
3.39667e-59	0.428149	0.102	0.052	5.90648e-55	Alveolar fibroblasts	TTC28
3.55838e-59	0.875928	0.054	0.021	6.18767e-55	Alveolar fibroblasts	CCDC80
4.43872e-59	2.59801	0.012	0.001	7.71849e-55	Alveolar fibroblasts	MOV10L1
4.65032e-59	1.03878	0.067	0.029	8.08643e-55	Alveolar fibroblasts	CITED4
5.11344e-59	0.466524	0.174	0.106	8.89175e-55	Alveolar fibroblasts	RACK1
5.61456e-59	0.856375	0.097	0.049	9.76316e-55	Alveolar fibroblasts	PRKN
6.33372e-59	1.04283	0.053	0.02	1.10137e-54	Alveolar fibroblasts	MARK1
1.01047e-58	0.671124	0.06	0.024	1.7571e-54	Alveolar fibroblasts	RNF152
1.07705e-58	1.25544	0.036	0.011	1.87288e-54	Alveolar fibroblasts	MAP7D3
1.29848e-58	0.985777	0.084	0.04	2.25793e-54	Alveolar fibroblasts	RDH10
1.36441e-58	1.13216	0.083	0.04	2.37258e-54	Alveolar fibroblasts	SFT2D2
1.54796e-58	1.44179	0.032	0.009	2.69175e-54	Alveolar fibroblasts	PCBP3
1.79654e-58	1.72152	0.029	0.008	3.12401e-54	Alveolar fibroblasts	SLC26A10
1.99655e-58	0.613633	0.077	0.035	3.47179e-54	Alveolar fibroblasts	PDE3B
2.15331e-58	0.805971	0.1	0.051	3.7444e-54	Alveolar fibroblasts	RNF146
2.42807e-58	0.397394	0.132	0.073	4.22218e-54	Alveolar fibroblasts	TMOD1
2.55279e-58	0.494028	0.122	0.066	4.43905e-54	Alveolar fibroblasts	PMM2
2.93316e-58	0.485551	0.276	0.19	5.10048e-54	Alveolar fibroblasts	CD63
3.4014e-58	0.221598	0.228	0.147	5.91469e-54	Alveolar fibroblasts	HSPG2
3.43765e-58	1.51685	0.041	0.014	5.97773e-54	Alveolar fibroblasts	FILIP1L
6.04429e-58	1.17187	0.076	0.035	1.05104e-53	Alveolar fibroblasts	MPHOSPH6
9.6317e-58	0.953978	0.057	0.023	1.67486e-53	Alveolar fibroblasts	EDIL3
2.85903e-57	1.34962	0.043	0.015	4.97156e-53	Alveolar fibroblasts	LURAP1L
3.14486e-57	0.341106	0.123	0.067	5.4686e-53	Alveolar fibroblasts	ABAT
3.5657e-57	0.664261	0.151	0.09	6.2004e-53	Alveolar fibroblasts	MAOA
3.97999e-57	0.731936	0.104	0.054	6.9208e-53	Alveolar fibroblasts	NTMT1
4.31841e-57	1.45427	0.031	0.009	7.50929e-53	Alveolar fibroblasts	HOXB6
6.10199e-57	0.536107	0.155	0.092	1.06107e-52	Alveolar fibroblasts	IRF2BPL
6.55383e-57	0.215789	0.46	0.345	1.13965e-52	Alveolar fibroblasts	YBX3
7.08201e-57	0.84412	0.104	0.055	1.23149e-52	Alveolar fibroblasts	ARHGAP24
1.30517e-56	1.65526	0.034	0.011	2.26955e-52	Alveolar fibroblasts	EPHB3
1.45035e-56	0.36171	0.304	0.213	2.52201e-52	Alveolar fibroblasts	CUX1
1.479e-56	0.472942	0.244	0.165	2.57184e-52	Alveolar fibroblasts	INO80B
1.62944e-56	0.134849	0.229	0.147	2.83344e-52	Alveolar fibroblasts	BCL9L
1.94084e-56	2.33037	0.016	0.003	3.37493e-52	Alveolar fibroblasts	DPT
2.30254e-56	0.268753	0.266	0.181	4.00389e-52	Alveolar fibroblasts	POLR3E
3.0586e-56	0.62019	0.115	0.062	5.31859e-52	Alveolar fibroblasts	POU6F1
3.80044e-56	0.57164	0.199	0.128	6.60859e-52	Alveolar fibroblasts	TLE5
3.95613e-56	1.08393	0.065	0.028	6.87932e-52	Alveolar fibroblasts	ZNF275
4.42862e-56	1.73624	0.018	0.003	7.70093e-52	Alveolar fibroblasts	GATA5
4.57769e-56	0.316536	0.406	0.304	7.96014e-52	Alveolar fibroblasts	CREBZF
5.16923e-56	2.23701	0.016	0.003	8.98878e-52	Alveolar fibroblasts	TMEM132C
5.85932e-56	0.307008	0.589	0.474	1.01888e-51	Alveolar fibroblasts	WSB1
6.38538e-56	0.737008	0.143	0.084	1.11035e-51	Alveolar fibroblasts	DEPRECATED-ENSG00000176014
7.45623e-56	3.19576	0.012	0.001	1.29656e-51	Alveolar fibroblasts	C2CD6
8.01619e-56	0.503681	0.171	0.105	1.39394e-51	Alveolar fibroblasts	SDR39U1
1.01439e-55	1.93258	0.019	0.004	1.76393e-51	Alveolar fibroblasts	PCDHB11
1.18857e-55	0.51078	0.103	0.054	2.06681e-51	Alveolar fibroblasts	SNX9
1.23496e-55	0.828031	0.066	0.029	2.14747e-51	Alveolar fibroblasts	GUCY1A1
1.42798e-55	0.742367	0.067	0.03	2.48311e-51	Alveolar fibroblasts	DEPRECATED-ENSG00000107796
1.89722e-55	1.34241	0.028	0.008	3.29907e-51	Alveolar fibroblasts	PCDHGA7
2.07489e-55	1.34654	0.039	0.013	3.60802e-51	Alveolar fibroblasts	THAP3
2.23865e-55	1.00887	0.083	0.04	3.89279e-51	Alveolar fibroblasts	SEH1L
2.44782e-55	0.865761	0.056	0.023	4.25651e-51	Alveolar fibroblasts	CHRD
2.67254e-55	0.653684	0.099	0.052	4.64728e-51	Alveolar fibroblasts	SRA1
3.70535e-55	1.16495	0.037	0.012	6.44323e-51	Alveolar fibroblasts	FGD1
3.78863e-55	1.08084	0.061	0.026	6.58804e-51	Alveolar fibroblasts	MCEE
4.0976e-55	0.563447	0.184	0.116	7.12531e-51	Alveolar fibroblasts	KIFC3
5.33123e-55	0.419255	0.567	0.467	9.27048e-51	Alveolar fibroblasts	IER2
5.94302e-55	1.07884	0.076	0.036	1.03343e-50	Alveolar fibroblasts	DEPRECATED-ENSG00000134250
7.78897e-55	1.31514	0.05	0.02	1.35442e-50	Alveolar fibroblasts	DDAH1
8.96747e-55	0.512243	0.375	0.283	1.55935e-50	Alveolar fibroblasts	UBC
9.48121e-55	2.41482	0.019	0.004	1.64869e-50	Alveolar fibroblasts	ANKRD53
1.05834e-54	2.11009	0.023	0.006	1.84036e-50	Alveolar fibroblasts	LOXL4
1.71751e-54	2.10332	0.018	0.004	2.98659e-50	Alveolar fibroblasts	INSYN1
1.73076e-54	0.573605	0.112	0.061	3.00962e-50	Alveolar fibroblasts	FERMT2
2.94588e-54	0.436407	0.136	0.078	5.12259e-50	Alveolar fibroblasts	SMC5
3.1452e-54	1.83239	0.016	0.003	5.46919e-50	Alveolar fibroblasts	RASD2
3.15321e-54	1.32702	0.061	0.027	5.48311e-50	Alveolar fibroblasts	ACOT11
3.26991e-54	1.35965	0.034	0.011	5.68605e-50	Alveolar fibroblasts	ABCC9
3.39167e-54	1.06169	0.059	0.025	5.89778e-50	Alveolar fibroblasts	IMPDH2
4.67098e-54	2.90053	0.011	0.001	8.12237e-50	Alveolar fibroblasts	AGMO
5.18214e-54	0.381616	0.297	0.211	9.01123e-50	Alveolar fibroblasts	DUS1L
5.71255e-54	0.514969	0.162	0.099	9.93356e-50	Alveolar fibroblasts	IGF1R
6.87629e-54	3.59618	0.01	0.001	1.19572e-49	Alveolar fibroblasts	ADGRG2
8.43183e-54	0.579795	0.158	0.096	1.46621e-49	Alveolar fibroblasts	KAT2A
9.75682e-54	0.404653	0.17	0.105	1.69661e-49	Alveolar fibroblasts	ZNF638
1.00173e-53	0.731941	0.104	0.056	1.74191e-49	Alveolar fibroblasts	PTGR1
1.2223e-53	0.77947	0.084	0.042	2.12546e-49	Alveolar fibroblasts	P2RY11
1.39829e-53	0.734525	0.112	0.061	2.43149e-49	Alveolar fibroblasts	TIMM13
1.50461e-53	0.776664	0.124	0.071	2.61636e-49	Alveolar fibroblasts	GTF2IRD2B
2.03928e-53	0.437727	0.155	0.094	3.54611e-49	Alveolar fibroblasts	NAV2
2.2657e-53	2.12689	0.016	0.003	3.93983e-49	Alveolar fibroblasts	PCDHGA3
2.40565e-53	0.473878	0.34	0.248	4.18319e-49	Alveolar fibroblasts	NFKB2
2.60764e-53	0.815688	0.094	0.048	4.53443e-49	Alveolar fibroblasts	MAP3K20
2.81431e-53	0.757261	0.059	0.025	4.8938e-49	Alveolar fibroblasts	PCDHGA12
2.93856e-53	0.677545	0.183	0.117	5.10986e-49	Alveolar fibroblasts	MYADM
3.9033e-53	0.286004	0.49	0.383	6.78745e-49	Alveolar fibroblasts	HNRNPH3
4.6467e-53	0.303878	0.155	0.093	8.08015e-49	Alveolar fibroblasts	SHC1
6.60634e-53	0.247934	0.291	0.203	1.14878e-48	Alveolar fibroblasts	AGO2
7.18509e-53	0.71169	0.098	0.051	1.24941e-48	Alveolar fibroblasts	SMARCD3
7.98939e-53	0.413051	0.118	0.066	1.38928e-48	Alveolar fibroblasts	IDH2
8.32437e-53	0.519669	0.172	0.108	1.44752e-48	Alveolar fibroblasts	SND1
8.65492e-53	0.533326	0.125	0.071	1.505e-48	Alveolar fibroblasts	DIP2C
9.99878e-53	0.589513	0.131	0.075	1.73869e-48	Alveolar fibroblasts	SURF4
1.03554e-52	0.685389	0.119	0.067	1.80071e-48	Alveolar fibroblasts	ZNF503
1.51104e-52	0.82782	0.048	0.019	2.62754e-48	Alveolar fibroblasts	PSMG4
1.77764e-52	0.758218	0.072	0.034	3.09114e-48	Alveolar fibroblasts	ATP10D
2.03985e-52	0.826385	0.544	0.468	3.54709e-48	Alveolar fibroblasts	TSC22D3
2.31002e-52	0.712776	0.049	0.019	4.01689e-48	Alveolar fibroblasts	PCDHGB7
2.73792e-52	0.448227	0.227	0.153	4.76097e-48	Alveolar fibroblasts	SNX21
3.06026e-52	2.25424	0.018	0.004	5.32149e-48	Alveolar fibroblasts	SPTBN4
3.32711e-52	0.952818	0.081	0.04	5.78551e-48	Alveolar fibroblasts	FUOM
3.51158e-52	1.48607	0.025	0.006	6.10628e-48	Alveolar fibroblasts	P3H4
4.24592e-52	0.527076	0.16	0.098	7.38323e-48	Alveolar fibroblasts	NUCKS1
4.31408e-52	1.73648	0.021	0.005	7.50176e-48	Alveolar fibroblasts	PCDH7
4.83196e-52	0.303415	0.365	0.27	8.4023e-48	Alveolar fibroblasts	KDM4B
5.6126e-52	0.416334	0.1	0.053	9.75975e-48	Alveolar fibroblasts	IFITM2
5.82795e-52	2.03826	0.026	0.007	1.01342e-47	Alveolar fibroblasts	SOX9
6.35547e-52	0.700793	0.111	0.061	1.10515e-47	Alveolar fibroblasts	TXLNG
6.50869e-52	0.696236	0.082	0.041	1.1318e-47	Alveolar fibroblasts	B4GALT3
9.08115e-52	0.715934	0.09	0.046	1.57912e-47	Alveolar fibroblasts	PDHB
9.70681e-52	0.650652	0.076	0.036	1.68792e-47	Alveolar fibroblasts	LHFPL6
9.87754e-52	0.624573	0.125	0.072	1.71761e-47	Alveolar fibroblasts	SLC25A28
1.73804e-51	1.45007	0.035	0.012	3.02228e-47	Alveolar fibroblasts	PDE3A
1.77805e-51	0.991903	0.065	0.03	3.09185e-47	Alveolar fibroblasts	SLC39A7
1.821e-51	0.61518	0.079	0.038	3.16653e-47	Alveolar fibroblasts	SCFD2
2.22543e-51	0.60972	0.115	0.065	3.8698e-47	Alveolar fibroblasts	HNRNPA3
2.585e-51	0.984296	0.067	0.031	4.49506e-47	Alveolar fibroblasts	TRMT61A
2.86123e-51	0.363568	0.309	0.223	4.9754e-47	Alveolar fibroblasts	NDUFV1
2.92315e-51	1.23046	0.069	0.033	5.08306e-47	Alveolar fibroblasts	MPZL1
3.01863e-51	1.02039	0.079	0.039	5.24909e-47	Alveolar fibroblasts	TPST1
3.33593e-51	2.42723	0.02	0.004	5.80086e-47	Alveolar fibroblasts	P2RX6
3.77749e-51	1.23025	0.079	0.039	6.56868e-47	Alveolar fibroblasts	TPRG1
4.74858e-51	0.490708	0.162	0.101	8.2573e-47	Alveolar fibroblasts	TNRC6A
5.20268e-51	0.955033	0.083	0.042	9.04693e-47	Alveolar fibroblasts	SSBP2
5.82511e-51	0.509099	0.198	0.13	1.01293e-46	Alveolar fibroblasts	TOM1
5.87435e-51	0.601259	0.146	0.088	1.02149e-46	Alveolar fibroblasts	CDK14
6.01036e-51	0.650841	0.092	0.048	1.04514e-46	Alveolar fibroblasts	PHF19
6.5029e-51	2.12573	0.021	0.005	1.13079e-46	Alveolar fibroblasts	LAMA1
8.01919e-51	0.327029	0.229	0.154	1.39446e-46	Alveolar fibroblasts	NPHP3
9.83298e-51	0.967974	0.077	0.038	1.70986e-46	Alveolar fibroblasts	AC253572.1
1.29103e-50	0.310421	0.325	0.235	2.24497e-46	Alveolar fibroblasts	FAM118A
2.11528e-50	0.561023	0.203	0.135	3.67826e-46	Alveolar fibroblasts	IMMP2L
2.32258e-50	0.571618	0.112	0.062	4.03873e-46	Alveolar fibroblasts	SEPTIN5
2.3253e-50	0.973687	0.067	0.031	4.04347e-46	Alveolar fibroblasts	JRK
2.43067e-50	0.780499	0.054	0.023	4.2267e-46	Alveolar fibroblasts	PPT2
2.51605e-50	0.538175	0.223	0.151	4.37516e-46	Alveolar fibroblasts	PDK4
2.55179e-50	1.18738	0.051	0.021	4.4373e-46	Alveolar fibroblasts	SLC2A9
2.68825e-50	0.437538	0.173	0.11	4.6746e-46	Alveolar fibroblasts	ACVR1B
3.38421e-50	0.692874	0.08	0.04	5.8848e-46	Alveolar fibroblasts	GRHPR
3.8685e-50	0.629516	0.123	0.071	6.72693e-46	Alveolar fibroblasts	ITGB1
4.05837e-50	1.58837	0.024	0.006	7.0571e-46	Alveolar fibroblasts	KCNE4
8.53094e-50	1.12479	0.058	0.025	1.48345e-45	Alveolar fibroblasts	ZHX3
9.88579e-50	0.552561	0.155	0.096	1.71904e-45	Alveolar fibroblasts	IRGQ
1.17385e-49	2.31057	0.014	0.002	2.04122e-45	Alveolar fibroblasts	NPTX1
1.33408e-49	0.442099	0.243	0.168	2.31984e-45	Alveolar fibroblasts	KXD1
1.48418e-49	0.656505	0.113	0.064	2.58083e-45	Alveolar fibroblasts	DLG5
1.59154e-49	0.660528	0.13	0.077	2.76753e-45	Alveolar fibroblasts	MAP3K8
1.59523e-49	2.53495	0.014	0.002	2.77394e-45	Alveolar fibroblasts	TRIM9
1.75439e-49	0.526688	0.095	0.05	3.0507e-45	Alveolar fibroblasts	CYTH3
1.9728e-49	0.778433	0.069	0.032	3.4305e-45	Alveolar fibroblasts	COLEC12
1.99938e-49	0.302309	0.255	0.175	3.47672e-45	Alveolar fibroblasts	SRSF1
2.01789e-49	0.248268	0.224	0.149	3.5089e-45	Alveolar fibroblasts	AGAP1
2.66053e-49	0.385274	0.115	0.065	4.6264e-45	Alveolar fibroblasts	MAP2
2.86353e-49	0.926104	0.061	0.028	4.97938e-45	Alveolar fibroblasts	ARMCX1
3.79406e-49	0.422228	0.291	0.21	6.59748e-45	Alveolar fibroblasts	ACAP3
4.65646e-49	2.05567	0.016	0.003	8.09713e-45	Alveolar fibroblasts	PGR
5.69978e-49	1.38184	0.023	0.006	9.91135e-45	Alveolar fibroblasts	DEPRECATED-ENSG00000212719
8.85611e-49	0.41993	0.164	0.103	1.53999e-44	Alveolar fibroblasts	USP33
1.0106e-48	0.923206	0.047	0.019	1.75733e-44	Alveolar fibroblasts	ZNF880
1.15865e-48	0.457217	0.119	0.068	2.01478e-44	Alveolar fibroblasts	ELP2
1.20588e-48	1.87756	0.018	0.004	2.0969e-44	Alveolar fibroblasts	MYO16
1.73036e-48	0.442815	0.174	0.111	3.00893e-44	Alveolar fibroblasts	USP9X
2.24468e-48	0.679993	0.11	0.062	3.90327e-44	Alveolar fibroblasts	WIPI1
2.42319e-48	1.5708	0.042	0.016	4.21368e-44	Alveolar fibroblasts	MROH7
2.72046e-48	1.41493	0.031	0.01	4.73061e-44	Alveolar fibroblasts	FAM228A
3.18581e-48	0.402437	0.597	0.513	5.5398e-44	Alveolar fibroblasts	JUN
4.1301e-48	0.794381	0.073	0.036	7.18184e-44	Alveolar fibroblasts	USP11
4.73723e-48	0.718064	0.071	0.034	8.23757e-44	Alveolar fibroblasts	MAN2A1
4.73945e-48	0.5296	0.142	0.086	8.24143e-44	Alveolar fibroblasts	UBE2R2
6.61723e-48	2.10551	0.019	0.004	1.15067e-43	Alveolar fibroblasts	SSPN
7.16645e-48	0.943998	0.039	0.014	1.24617e-43	Alveolar fibroblasts	FXYD2
7.26115e-48	0.200889	0.254	0.175	1.26264e-43	Alveolar fibroblasts	PIP5K1A
7.89284e-48	0.445717	0.229	0.157	1.37249e-43	Alveolar fibroblasts	UBE2G2
8.0907e-48	0.289075	0.273	0.191	1.40689e-43	Alveolar fibroblasts	GRINA
8.55778e-48	2.17697	0.018	0.004	1.48811e-43	Alveolar fibroblasts	OSR2
1.26121e-47	1.61774	0.028	0.008	2.19311e-43	Alveolar fibroblasts	COL24A1
1.32336e-47	0.798001	0.049	0.02	2.30118e-43	Alveolar fibroblasts	URGCP
1.47168e-47	0.455092	0.151	0.093	2.55911e-43	Alveolar fibroblasts	BICRA
1.52444e-47	0.469262	0.189	0.124	2.65085e-43	Alveolar fibroblasts	KIAA0895L
1.71708e-47	0.613838	0.152	0.095	2.98583e-43	Alveolar fibroblasts	AHCYL1
1.75954e-47	0.484336	0.125	0.074	3.05966e-43	Alveolar fibroblasts	FBH1
1.80004e-47	1.09925	0.039	0.014	3.13009e-43	Alveolar fibroblasts	CEMIP
1.84986e-47	0.59309	0.122	0.071	3.21673e-43	Alveolar fibroblasts	UQCC1
2.5821e-47	1.50511	0.034	0.012	4.49001e-43	Alveolar fibroblasts	CBLN3
2.73127e-47	1.26733	0.037	0.013	4.74941e-43	Alveolar fibroblasts	PPM1K
4.28459e-47	0.379984	0.156	0.097	7.45047e-43	Alveolar fibroblasts	MTR
7.29748e-47	0.200173	0.338	0.249	1.26896e-42	Alveolar fibroblasts	TAF1D
8.72075e-47	1.55268	0.034	0.012	1.51645e-42	Alveolar fibroblasts	CENPV
1.0037e-46	1.16398	0.038	0.014	1.74533e-42	Alveolar fibroblasts	TLCD5
1.04198e-46	0.509296	0.205	0.138	1.8119e-42	Alveolar fibroblasts	TIMP2
1.2355e-46	1.9642	0.028	0.009	2.1484e-42	Alveolar fibroblasts	TNFRSF19
1.3316e-46	1.18413	0.032	0.011	2.31553e-42	Alveolar fibroblasts	LENG9
1.37051e-46	0.271783	0.249	0.172	2.38318e-42	Alveolar fibroblasts	RAB11FIP3
1.5813e-46	1.38191	0.05	0.021	2.74973e-42	Alveolar fibroblasts	CTSF
2.04067e-46	0.690426	0.08	0.041	3.54852e-42	Alveolar fibroblasts	CTU2
2.91199e-46	2.2386	0.011	0.002	5.06366e-42	Alveolar fibroblasts	PABPC5
2.93746e-46	0.419673	0.252	0.178	5.10794e-42	Alveolar fibroblasts	STAT2
3.62661e-46	0.530189	0.134	0.081	6.30631e-42	Alveolar fibroblasts	UGCG
4.31743e-46	0.297297	0.42	0.324	7.50758e-42	Alveolar fibroblasts	ACADVL
4.9811e-46	0.733937	0.121	0.072	8.66164e-42	Alveolar fibroblasts	TK2
6.62403e-46	0.709767	0.084	0.044	1.15185e-41	Alveolar fibroblasts	MALSU1
7.09594e-46	1.02126	0.056	0.025	1.23391e-41	Alveolar fibroblasts	ARF4
7.59938e-46	0.976415	0.045	0.018	1.32146e-41	Alveolar fibroblasts	ATP5F1B
1.09161e-45	0.500581	0.174	0.113	1.8982e-41	Alveolar fibroblasts	EEF2K
1.25748e-45	0.343927	0.241	0.168	2.18663e-41	Alveolar fibroblasts	PDHA1
1.44639e-45	0.448415	0.036	0.013	2.51512e-41	Alveolar fibroblasts	APBA2
1.65784e-45	0.411888	0.21	0.143	2.88281e-41	Alveolar fibroblasts	HNRNPA0
1.92525e-45	1.25498	0.043	0.017	3.34782e-41	Alveolar fibroblasts	MMD
2.0505e-45	1.00839	0.079	0.041	3.56561e-41	Alveolar fibroblasts	PACRGL
2.2977e-45	0.942896	0.069	0.034	3.99547e-41	Alveolar fibroblasts	PEX5
3.26871e-45	0.869099	0.098	0.055	5.68396e-41	Alveolar fibroblasts	ENDOV
4.17686e-45	0.3821	0.169	0.109	7.26314e-41	Alveolar fibroblasts	TLN1
5.01699e-45	1.47957	0.038	0.015	8.72405e-41	Alveolar fibroblasts	METAP1D
5.21433e-45	0.483533	0.099	0.055	9.06719e-41	Alveolar fibroblasts	APOL1
6.04807e-45	1.16348	0.036	0.013	1.0517e-40	Alveolar fibroblasts	LAPTM4B
6.4361e-45	1.00651	0.061	0.029	1.11917e-40	Alveolar fibroblasts	GULP1
6.58871e-45	0.629482	0.135	0.082	1.14571e-40	Alveolar fibroblasts	CREB3L2
9.35965e-45	0.739312	0.077	0.04	1.62755e-40	Alveolar fibroblasts	TRAK2
1.08624e-44	1.25378	0.084	0.045	1.88886e-40	Alveolar fibroblasts	OPLAH
1.77738e-44	1.16135	0.039	0.015	3.09068e-40	Alveolar fibroblasts	SUB1
1.96009e-44	0.638601	0.159	0.103	3.4084e-40	Alveolar fibroblasts	U2AF1L4
2.16639e-44	0.313377	0.234	0.162	3.76714e-40	Alveolar fibroblasts	RAB21
3.39622e-44	0.591401	0.073	0.036	5.90569e-40	Alveolar fibroblasts	CLIC4
3.57286e-44	0.407638	0.09	0.049	6.21285e-40	Alveolar fibroblasts	PLA2G4C
3.70076e-44	1.87587	0.015	0.003	6.43525e-40	Alveolar fibroblasts	C1QTNF4
4.12521e-44	0.534276	0.087	0.046	7.17333e-40	Alveolar fibroblasts	CKAP4
4.82522e-44	1.09125	0.045	0.019	8.39057e-40	Alveolar fibroblasts	CMSS1
5.07892e-44	1.0687	0.062	0.03	8.83174e-40	Alveolar fibroblasts	RHEB
5.32531e-44	0.792677	0.058	0.027	9.26018e-40	Alveolar fibroblasts	IDH3A
5.61867e-44	0.297223	0.226	0.155	9.77031e-40	Alveolar fibroblasts	TBC1D15
5.66685e-44	0.48812	0.115	0.067	9.85408e-40	Alveolar fibroblasts	MPDZ
6.09638e-44	1.74753	0.029	0.009	1.0601e-39	Alveolar fibroblasts	TMEM237
6.22098e-44	0.729128	0.102	0.058	1.08177e-39	Alveolar fibroblasts	LRRC41
8.25055e-44	0.172029	0.396	0.302	1.43469e-39	Alveolar fibroblasts	FUBP1
9.77566e-44	0.984405	0.052	0.023	1.69989e-39	Alveolar fibroblasts	NONO
1.07976e-43	0.934765	0.043	0.017	1.8776e-39	Alveolar fibroblasts	SYNPO2
1.41969e-43	0.411188	0.317	0.237	2.46869e-39	Alveolar fibroblasts	POFUT2
1.44104e-43	0.525767	0.082	0.043	2.50583e-39	Alveolar fibroblasts	SFXN1
1.4872e-43	0.850331	0.056	0.025	2.58609e-39	Alveolar fibroblasts	ALG2
1.54207e-43	2.12507	0.013	0.002	2.6815e-39	Alveolar fibroblasts	ADCY1
1.61505e-43	0.753256	0.071	0.035	2.80842e-39	Alveolar fibroblasts	RAD52
1.66744e-43	0.457223	0.162	0.105	2.89952e-39	Alveolar fibroblasts	C16orf58
1.89261e-43	0.279118	0.2	0.135	3.29106e-39	Alveolar fibroblasts	GOLGA3
1.89762e-43	1.15613	0.035	0.013	3.29978e-39	Alveolar fibroblasts	ZBTB7C
2.01326e-43	1.5942	0.022	0.006	3.50085e-39	Alveolar fibroblasts	NHS
2.8457e-43	0.844401	0.06	0.029	4.94838e-39	Alveolar fibroblasts	PRKAB2
2.9489e-43	0.342306	0.154	0.097	5.12785e-39	Alveolar fibroblasts	P4HA2
3.55398e-43	0.305174	0.166	0.107	6.18001e-39	Alveolar fibroblasts	LPP
4.117e-43	1.60854	0.017	0.004	7.15905e-39	Alveolar fibroblasts	POMGNT2
4.74187e-43	0.258571	0.18	0.118	8.24563e-39	Alveolar fibroblasts	GTF3C1
4.96399e-43	2.15178	0.019	0.005	8.63188e-39	Alveolar fibroblasts	PPP1R3C
5.07527e-43	0.525499	0.152	0.097	8.82539e-39	Alveolar fibroblasts	TRIB1
5.41356e-43	0.567201	0.114	0.068	9.41363e-39	Alveolar fibroblasts	IL11RA
6.41696e-43	1.72638	0.017	0.004	1.11585e-38	Alveolar fibroblasts	CCDC36
7.30433e-43	2.88152	0.01	0.001	1.27015e-38	Alveolar fibroblasts	GPR176
7.42087e-43	1.30696	0.035	0.013	1.29042e-38	Alveolar fibroblasts	GALNT16
8.02125e-43	0.830301	0.067	0.033	1.39481e-38	Alveolar fibroblasts	SCART1
9.75276e-43	0.812475	0.086	0.047	1.69591e-38	Alveolar fibroblasts	KDSR
1.19816e-42	0.277869	0.214	0.146	2.08349e-38	Alveolar fibroblasts	SEPTIN8
1.24127e-42	0.261805	0.2	0.134	2.15844e-38	Alveolar fibroblasts	NOP14
1.48472e-42	0.586443	0.153	0.099	2.58178e-38	Alveolar fibroblasts	CEP170B
1.54031e-42	0.841815	0.074	0.038	2.67844e-38	Alveolar fibroblasts	ZMIZ1
1.5551e-42	1.78577	0.025	0.007	2.70417e-38	Alveolar fibroblasts	CD302
1.84366e-42	1.18104	0.056	0.026	3.20594e-38	Alveolar fibroblasts	SSBP3
1.85027e-42	1.17687	0.036	0.013	3.21743e-38	Alveolar fibroblasts	SGCB
1.85705e-42	0.531258	0.152	0.097	3.22923e-38	Alveolar fibroblasts	DENND5A
1.93494e-42	0.968454	0.101	0.058	3.36467e-38	Alveolar fibroblasts	GATA6
2.33073e-42	0.771202	0.163	0.108	4.0529e-38	Alveolar fibroblasts	SRF
4.24795e-42	0.52065	0.065	0.032	7.38677e-38	Alveolar fibroblasts	PHF13
4.24839e-42	2.33401	0.015	0.003	7.38753e-38	Alveolar fibroblasts	EIF2S3
4.28956e-42	0.509502	0.126	0.077	7.45911e-38	Alveolar fibroblasts	EEA1
4.58909e-42	0.506159	0.068	0.034	7.97997e-38	Alveolar fibroblasts	ADGRA2
4.67574e-42	0.569776	0.1	0.057	8.13064e-38	Alveolar fibroblasts	ATP9A
4.98545e-42	2.05514	0.011	0.002	8.6692e-38	Alveolar fibroblasts	ARHGDIG
5.42833e-42	0.26227	0.205	0.14	9.43932e-38	Alveolar fibroblasts	DNMT1
6.1311e-42	2.70673	0.01	0.001	1.06614e-37	Alveolar fibroblasts	CHRFAM7A
6.46117e-42	1.19214	0.022	0.006	1.12353e-37	Alveolar fibroblasts	F2R
9.1145e-42	0.525544	0.107	0.062	1.58492e-37	Alveolar fibroblasts	MAP4K4
1.1157e-41	0.208245	0.212	0.145	1.94009e-37	Alveolar fibroblasts	DDX3Y
1.32033e-41	0.897818	0.077	0.04	2.29592e-37	Alveolar fibroblasts	ETAA1
1.35631e-41	0.686019	0.064	0.031	2.35848e-37	Alveolar fibroblasts	TMEM129
1.36131e-41	0.590871	0.09	0.05	2.36718e-37	Alveolar fibroblasts	DEPRECATED-ENSG00000197714
2.46935e-41	0.497914	0.159	0.104	4.29395e-37	Alveolar fibroblasts	TMEM43
2.61518e-41	0.144753	0.457	0.352	4.54754e-37	Alveolar fibroblasts	AKAP13
2.61645e-41	0.901293	0.085	0.047	4.54974e-37	Alveolar fibroblasts	OSER1
2.92721e-41	1.68943	0.026	0.008	5.09012e-37	Alveolar fibroblasts	AR
3.93971e-41	0.558674	0.15	0.097	6.85076e-37	Alveolar fibroblasts	FBXO44
4.41574e-41	1.4299	0.029	0.01	7.67852e-37	Alveolar fibroblasts	C11orf68
4.66571e-41	0.996028	0.047	0.021	8.1132e-37	Alveolar fibroblasts	TEX10
5.11391e-41	0.570477	0.147	0.095	8.89258e-37	Alveolar fibroblasts	MAFF
5.17591e-41	0.654555	0.104	0.061	9.00039e-37	Alveolar fibroblasts	BCL2L2
7.95495e-41	0.671862	0.07	0.036	1.38329e-36	Alveolar fibroblasts	RIOX2
9.11837e-41	1.59153	0.021	0.006	1.58559e-36	Alveolar fibroblasts	PRKAA2
1.21051e-40	1.13527	0.051	0.023	2.10495e-36	Alveolar fibroblasts	BCL7A
1.47316e-40	0.301929	0.079	0.042	2.56168e-36	Alveolar fibroblasts	SNAPC1
2.29087e-40	0.289693	0.411	0.321	3.9836e-36	Alveolar fibroblasts	TACC1
2.62144e-40	0.965312	0.028	0.009	4.55842e-36	Alveolar fibroblasts	TMCC2
2.98241e-40	1.24876	0.044	0.019	5.18611e-36	Alveolar fibroblasts	PLD6
3.09427e-40	2.92552	0.01	0.001	5.38062e-36	Alveolar fibroblasts	NIPAL4
4.70752e-40	0.373501	0.167	0.11	8.18591e-36	Alveolar fibroblasts	AK1
4.72058e-40	0.935364	0.054	0.025	8.20861e-36	Alveolar fibroblasts	ALDH9A1
8.35953e-40	0.673076	0.135	0.085	1.45364e-35	Alveolar fibroblasts	MUC20
9.76603e-40	0.22463	0.259	0.186	1.69821e-35	Alveolar fibroblasts	ECPAS
1.08706e-39	0.373054	0.092	0.052	1.89028e-35	Alveolar fibroblasts	CRTAP
1.16231e-39	1.212	0.036	0.014	2.02115e-35	Alveolar fibroblasts	PTGER4
1.18412e-39	0.348526	0.088	0.049	2.05906e-35	Alveolar fibroblasts	FRMD4B
1.31975e-39	0.519628	0.081	0.044	2.29492e-35	Alveolar fibroblasts	RNASEH1
1.32014e-39	0.514878	0.114	0.069	2.29559e-35	Alveolar fibroblasts	FAAP20
1.3206e-39	0.805882	0.049	0.022	2.29639e-35	Alveolar fibroblasts	ZNF595
1.36631e-39	0.682927	0.055	0.026	2.37588e-35	Alveolar fibroblasts	LXN
1.42645e-39	0.700448	0.054	0.026	2.48046e-35	Alveolar fibroblasts	HLX
1.43526e-39	0.481185	0.621	0.517	2.49578e-35	Alveolar fibroblasts	LMNA
1.56282e-39	0.200401	0.408	0.32	2.71759e-35	Alveolar fibroblasts	PPP1R15A
1.66855e-39	0.660279	0.163	0.109	2.90144e-35	Alveolar fibroblasts	APBB3
1.69821e-39	0.314972	0.1	0.058	2.95302e-35	Alveolar fibroblasts	MSTO1
1.72519e-39	1.06191	0.058	0.028	2.99994e-35	Alveolar fibroblasts	BDH2
1.78514e-39	0.140714	0.075	0.04	3.10418e-35	Alveolar fibroblasts	SOCS2
1.83745e-39	0.332805	0.191	0.131	3.19515e-35	Alveolar fibroblasts	AAMP
2.29446e-39	0.713747	0.087	0.048	3.98983e-35	Alveolar fibroblasts	SCMH1
2.35715e-39	0.187102	0.125	0.076	4.09885e-35	Alveolar fibroblasts	RFTN1
3.08712e-39	0.561643	0.026	0.009	5.36819e-35	Alveolar fibroblasts	FAM162B
3.23809e-39	1.75279	0.014	0.003	5.63071e-35	Alveolar fibroblasts	PCDHB13
3.85915e-39	0.915933	0.095	0.055	6.71068e-35	Alveolar fibroblasts	LPIN3
3.92093e-39	0.344923	0.185	0.126	6.81811e-35	Alveolar fibroblasts	PDLIM2
4.0746e-39	0.44349	0.139	0.089	7.08532e-35	Alveolar fibroblasts	PPP2R1B
4.97158e-39	1.31973	0.032	0.012	8.64508e-35	Alveolar fibroblasts	NCS1
6.00562e-39	0.475351	0.075	0.04	1.04432e-34	Alveolar fibroblasts	HELLS
6.14152e-39	1.14991	0.049	0.022	1.06795e-34	Alveolar fibroblasts	GSTT2B
7.06177e-39	0.696336	0.055	0.026	1.22797e-34	Alveolar fibroblasts	FAM114A2
7.38828e-39	1.62946	0.015	0.003	1.28475e-34	Alveolar fibroblasts	HS3ST3A1
8.54025e-39	0.53667	0.083	0.046	1.48506e-34	Alveolar fibroblasts	LARGE1
8.91959e-39	0.686619	0.054	0.025	1.55103e-34	Alveolar fibroblasts	TRANK1
9.11884e-39	0.563032	0.142	0.091	1.58567e-34	Alveolar fibroblasts	LAS1L
1.02492e-38	0.646206	0.068	0.035	1.78223e-34	Alveolar fibroblasts	PPIF
1.27347e-38	0.29234	0.259	0.188	2.21444e-34	Alveolar fibroblasts	NPEPPS
1.31476e-38	1.02256	0.048	0.022	2.28623e-34	Alveolar fibroblasts	SMS
1.50953e-38	0.288649	0.254	0.184	2.62492e-34	Alveolar fibroblasts	TTC14
1.82358e-38	0.879986	0.063	0.032	3.17103e-34	Alveolar fibroblasts	PCGF5
1.92766e-38	0.34474	0.172	0.116	3.352e-34	Alveolar fibroblasts	PRRC2B
2.18108e-38	0.436987	0.15	0.098	3.79267e-34	Alveolar fibroblasts	SELENOO
2.4037e-38	1.39145	0.022	0.007	4.17979e-34	Alveolar fibroblasts	DEPRECATED-ENSG00000185716
2.41094e-38	0.278712	0.197	0.136	4.19238e-34	Alveolar fibroblasts	MLF2
2.49652e-38	0.632451	0.073	0.038	4.3412e-34	Alveolar fibroblasts	ATL3
2.53516e-38	1.0989	0.065	0.034	4.40839e-34	Alveolar fibroblasts	ACACB
3.18746e-38	0.356649	0.089	0.05	5.54267e-34	Alveolar fibroblasts	TRAF5
3.47151e-38	0.194631	0.377	0.292	6.03662e-34	Alveolar fibroblasts	SETD5
3.91768e-38	0.329381	0.128	0.08	6.81245e-34	Alveolar fibroblasts	NUP188
4.7531e-38	1.00964	0.021	0.006	8.26517e-34	Alveolar fibroblasts	KBTBD11
5.01264e-38	1.84054	0.016	0.004	8.71648e-34	Alveolar fibroblasts	TVP23A
5.26734e-38	0.47027	0.167	0.112	9.15937e-34	Alveolar fibroblasts	ARFGAP3
6.2322e-38	0.67935	0.095	0.055	1.08372e-33	Alveolar fibroblasts	RBMS1
6.40079e-38	0.308372	0.09	0.051	1.11303e-33	Alveolar fibroblasts	NAA25
6.61176e-38	0.559268	0.174	0.119	1.14972e-33	Alveolar fibroblasts	UBE2E2
8.20987e-38	0.177268	0.386	0.297	1.42761e-33	Alveolar fibroblasts	MAPKAPK2
9.52639e-38	1.20805	0.039	0.016	1.65654e-33	Alveolar fibroblasts	KPTN
9.76765e-38	0.549531	0.125	0.078	1.6985e-33	Alveolar fibroblasts	PROSER3
1.29942e-37	0.530825	0.106	0.063	2.25955e-33	Alveolar fibroblasts	RBM28
1.42384e-37	0.456679	0.129	0.082	2.47592e-33	Alveolar fibroblasts	NEK7
1.42392e-37	0.624898	0.092	0.053	2.47606e-33	Alveolar fibroblasts	CAMSAP2
1.50745e-37	0.946448	0.068	0.036	2.6213e-33	Alveolar fibroblasts	GCDH
1.62287e-37	0.907971	0.062	0.031	2.822e-33	Alveolar fibroblasts	GNG12
1.96696e-37	0.420097	0.146	0.094	3.42035e-33	Alveolar fibroblasts	YY1AP1
2.20631e-37	0.366671	0.112	0.068	3.83655e-33	Alveolar fibroblasts	CDC42EP1
2.56916e-37	0.146661	0.13	0.081	4.46752e-33	Alveolar fibroblasts	SEMA4C
2.69538e-37	0.78425	0.065	0.034	4.687e-33	Alveolar fibroblasts	LRP11
2.78005e-37	0.431722	0.076	0.041	4.83422e-33	Alveolar fibroblasts	MSRB3
2.85704e-37	0.546468	0.127	0.081	4.96811e-33	Alveolar fibroblasts	SNX19
4.38842e-37	0.789451	0.063	0.032	7.63102e-33	Alveolar fibroblasts	ZNF568
5.80634e-37	1.13854	0.024	0.008	1.00967e-32	Alveolar fibroblasts	CMKLR1
6.18498e-37	0.850714	0.094	0.056	1.07551e-32	Alveolar fibroblasts	MED16
6.55109e-37	1.37087	0.022	0.007	1.13917e-32	Alveolar fibroblasts	ALDH1L2
6.75426e-37	0.82114	0.055	0.027	1.1745e-32	Alveolar fibroblasts	DNM1
7.76503e-37	0.793329	0.068	0.036	1.35026e-32	Alveolar fibroblasts	HADHB
7.92127e-37	0.409341	0.086	0.048	1.37743e-32	Alveolar fibroblasts	ITM2B
8.26884e-37	0.446017	0.1	0.059	1.43787e-32	Alveolar fibroblasts	LRPPRC
1.00832e-36	0.734012	0.083	0.047	1.75337e-32	Alveolar fibroblasts	SLC35D2
1.12889e-36	0.966023	0.071	0.038	1.96303e-32	Alveolar fibroblasts	PYROXD2
1.13625e-36	0.25775	0.174	0.118	1.97583e-32	Alveolar fibroblasts	PPM1B
1.14307e-36	1.09216	0.039	0.016	1.98768e-32	Alveolar fibroblasts	CALHM2
1.18117e-36	1.5554	0.02	0.006	2.05394e-32	Alveolar fibroblasts	PEG3
1.25312e-36	0.920818	0.041	0.017	2.17906e-32	Alveolar fibroblasts	RABEPK
1.35434e-36	0.678157	0.08	0.044	2.35507e-32	Alveolar fibroblasts	DCUN1D4
1.35846e-36	0.534509	0.129	0.082	2.36223e-32	Alveolar fibroblasts	PPAN
1.86517e-36	0.938153	0.057	0.028	3.24335e-32	Alveolar fibroblasts	ITSN1
1.92678e-36	1.25246	0.039	0.016	3.35047e-32	Alveolar fibroblasts	TMEM198
1.99487e-36	1.05263	0.032	0.013	3.46888e-32	Alveolar fibroblasts	TSKU
2.12124e-36	1.15101	0.039	0.017	3.68863e-32	Alveolar fibroblasts	PPP1R3E
2.27535e-36	2.01267	0.013	0.003	3.95661e-32	Alveolar fibroblasts	PLA2G5
2.43666e-36	0.898727	0.053	0.025	4.23711e-32	Alveolar fibroblasts	CYP20A1
2.53225e-36	0.321594	0.163	0.108	4.40333e-32	Alveolar fibroblasts	SNTB2
2.95362e-36	0.669861	0.091	0.053	5.13604e-32	Alveolar fibroblasts	WDR90
3.00119e-36	0.36987	0.091	0.053	5.21878e-32	Alveolar fibroblasts	TRAF1
4.23794e-36	0.664705	0.043	0.019	7.36935e-32	Alveolar fibroblasts	CORO2B
4.32739e-36	0.64272	0.063	0.032	7.5249e-32	Alveolar fibroblasts	NPR2
4.74801e-36	0.855341	0.061	0.031	8.25631e-32	Alveolar fibroblasts	TTC38
4.92222e-36	2.1077	0.013	0.003	8.55926e-32	Alveolar fibroblasts	PLAC9
5.08148e-36	0.58469	0.066	0.034	8.83619e-32	Alveolar fibroblasts	STARD9
5.51213e-36	0.46857	0.168	0.114	9.58504e-32	Alveolar fibroblasts	CSNK1A1
6.44027e-36	0.163974	0.396	0.308	1.1199e-31	Alveolar fibroblasts	EEF2
7.43462e-36	0.996908	0.062	0.032	1.29281e-31	Alveolar fibroblasts	NPRL3
8.08408e-36	1.17003	0.032	0.012	1.40574e-31	Alveolar fibroblasts	SLC6A8
1.04017e-35	0.797612	0.054	0.026	1.80875e-31	Alveolar fibroblasts	ZNF680
1.09289e-35	0.403034	0.214	0.153	1.90042e-31	Alveolar fibroblasts	TFE3
1.16403e-35	0.646745	0.103	0.062	2.02413e-31	Alveolar fibroblasts	POLD4
1.34047e-35	0.296831	0.166	0.112	2.33095e-31	Alveolar fibroblasts	PHF21A
1.40414e-35	1.13839	0.023	0.007	2.44165e-31	Alveolar fibroblasts	COLGALT2
1.62768e-35	0.933049	0.045	0.02	2.83037e-31	Alveolar fibroblasts	WRN
1.66289e-35	1.45699	0.019	0.005	2.8916e-31	Alveolar fibroblasts	CYP21A2
1.72147e-35	1.19086	0.041	0.018	2.99346e-31	Alveolar fibroblasts	TCEAL3
1.77821e-35	0.416952	0.05	0.024	3.09213e-31	Alveolar fibroblasts	POLR1E
1.99324e-35	1.08243	0.03	0.011	3.46605e-31	Alveolar fibroblasts	SULF1
2.0387e-35	1.12577	0.031	0.012	3.5451e-31	Alveolar fibroblasts	DONSON
2.19851e-35	1.94247	0.012	0.002	3.82299e-31	Alveolar fibroblasts	SCN4B
2.26558e-35	0.328429	0.211	0.15	3.93962e-31	Alveolar fibroblasts	AKT2
2.36784e-35	0.311162	0.103	0.062	4.11744e-31	Alveolar fibroblasts	ZNF532
2.9461e-35	1.72987	0.012	0.002	5.12298e-31	Alveolar fibroblasts	PCDHB3
3.21622e-35	0.867055	0.039	0.017	5.59268e-31	Alveolar fibroblasts	ZC3H6
3.47243e-35	0.573207	0.058	0.029	6.0382e-31	Alveolar fibroblasts	TMEM185B
4.23145e-35	0.472137	0.143	0.094	7.35807e-31	Alveolar fibroblasts	SMG6
4.41712e-35	1.02945	0.04	0.018	7.68093e-31	Alveolar fibroblasts	PRRG1
4.86177e-35	0.646474	0.074	0.04	8.45414e-31	Alveolar fibroblasts	USP10
5.37054e-35	0.336811	0.15	0.099	9.33883e-31	Alveolar fibroblasts	MED13L
6.29553e-35	1.46301	0.013	0.003	1.09473e-30	Alveolar fibroblasts	EPHA3
8.60638e-35	1.24489	0.027	0.01	1.49656e-30	Alveolar fibroblasts	ZNF177
9.02313e-35	0.624672	0.124	0.08	1.56903e-30	Alveolar fibroblasts	AHI1
9.12508e-35	0.460971	0.108	0.066	1.58676e-30	Alveolar fibroblasts	KCTD9
9.69226e-35	0.530691	0.141	0.093	1.68539e-30	Alveolar fibroblasts	SPIDR
1.09447e-34	1.67669	0.014	0.003	1.90318e-30	Alveolar fibroblasts	GNG8
1.30997e-34	0.589298	0.126	0.081	2.27791e-30	Alveolar fibroblasts	FNIP1
1.5884e-34	1.71677	0.02	0.006	2.76207e-30	Alveolar fibroblasts	MPP2
1.8181e-34	1.20097	0.053	0.026	3.1615e-30	Alveolar fibroblasts	TNFRSF21
2.13331e-34	1.21794	0.026	0.009	3.70962e-30	Alveolar fibroblasts	TRO
2.14732e-34	0.861135	0.052	0.025	3.73398e-30	Alveolar fibroblasts	WASF3
2.24861e-34	0.693897	0.053	0.026	3.9101e-30	Alveolar fibroblasts	VAMP4
2.49897e-34	0.555316	0.074	0.041	4.34546e-30	Alveolar fibroblasts	FARSB
2.53207e-34	0.815159	0.061	0.032	4.40301e-30	Alveolar fibroblasts	CDK4
2.73517e-34	0.698123	0.115	0.073	4.75618e-30	Alveolar fibroblasts	AAAS
3.06884e-34	0.324261	0.083	0.048	5.3364e-30	Alveolar fibroblasts	AHDC1
3.43363e-34	0.581301	0.05	0.024	5.97073e-30	Alveolar fibroblasts	TMEM35B
5.42027e-34	1.24889	0.026	0.009	9.4253e-30	Alveolar fibroblasts	B3GNT9
5.58746e-34	0.333056	0.146	0.097	9.71603e-30	Alveolar fibroblasts	AP2A1
5.69566e-34	0.455916	0.095	0.057	9.90418e-30	Alveolar fibroblasts	DIS3
6.03937e-34	0.541078	0.077	0.043	1.05019e-29	Alveolar fibroblasts	EEF1B2
6.91155e-34	0.601958	0.114	0.072	1.20185e-29	Alveolar fibroblasts	NINL
7.13124e-34	0.175299	0.251	0.183	1.24005e-29	Alveolar fibroblasts	PHRF1
7.31357e-34	0.407293	0.185	0.13	1.27176e-29	Alveolar fibroblasts	TXNRD2
7.42189e-34	0.735505	0.122	0.079	1.29059e-29	Alveolar fibroblasts	PER2
7.72761e-34	0.560887	0.148	0.099	1.34375e-29	Alveolar fibroblasts	DDIT3
8.34133e-34	0.469785	0.114	0.071	1.45047e-29	Alveolar fibroblasts	SCML1
8.71691e-34	0.457902	0.128	0.083	1.51578e-29	Alveolar fibroblasts	BET1L
8.76777e-34	1.03196	0.027	0.01	1.52463e-29	Alveolar fibroblasts	RAI2
9.5438e-34	0.44077	0.126	0.081	1.65957e-29	Alveolar fibroblasts	DDX21
1.21213e-33	1.54379	0.031	0.012	2.10778e-29	Alveolar fibroblasts	TMEM98
1.27888e-33	0.709684	0.071	0.039	2.22385e-29	Alveolar fibroblasts	SLC8B1
1.42235e-33	0.410409	0.152	0.103	2.47332e-29	Alveolar fibroblasts	NUP98
1.49203e-33	1.18465	0.03	0.012	2.59449e-29	Alveolar fibroblasts	TBX19
1.53267e-33	0.100454	0.384	0.299	2.66516e-29	Alveolar fibroblasts	CCDC9
1.70795e-33	0.978717	0.044	0.02	2.96996e-29	Alveolar fibroblasts	SLC30A1
1.78758e-33	0.245357	0.133	0.086	3.10842e-29	Alveolar fibroblasts	ZKSCAN1
2.33146e-33	0.159971	0.177	0.122	4.05418e-29	Alveolar fibroblasts	PARD3
2.4347e-33	0.686739	0.056	0.029	4.23371e-29	Alveolar fibroblasts	CYBRD1
2.9383e-33	0.562379	0.05	0.024	5.1094e-29	Alveolar fibroblasts	CHST15
3.00284e-33	0.288995	0.134	0.087	5.22163e-29	Alveolar fibroblasts	GTPBP4
3.06181e-33	0.700844	0.058	0.03	5.32418e-29	Alveolar fibroblasts	EIF2D
3.30762e-33	0.985725	0.031	0.012	5.75161e-29	Alveolar fibroblasts	FRMD3
4.04657e-33	0.47759	0.113	0.072	7.03658e-29	Alveolar fibroblasts	GPC1
4.35559e-33	0.235014	0.121	0.077	7.57393e-29	Alveolar fibroblasts	SEC23B
5.08968e-33	0.609783	0.075	0.042	8.85045e-29	Alveolar fibroblasts	FAM131A
5.58751e-33	0.224048	0.209	0.15	9.71613e-29	Alveolar fibroblasts	NEDD9
5.83957e-33	1.28549	0.026	0.009	1.01544e-28	Alveolar fibroblasts	EEF1AKMT3
5.96753e-33	1.52502	0.024	0.008	1.03769e-28	Alveolar fibroblasts	ESR1
6.27466e-33	0.784159	0.068	0.037	1.0911e-28	Alveolar fibroblasts	ATP1B3
7.31023e-33	0.979074	0.039	0.017	1.27118e-28	Alveolar fibroblasts	ADAMTS13
9.00341e-33	0.287095	0.165	0.113	1.5656e-28	Alveolar fibroblasts	COPG1
9.12387e-33	0.325469	0.143	0.095	1.58655e-28	Alveolar fibroblasts	CSTF3
1.0019e-32	0.804735	0.053	0.027	1.7422e-28	Alveolar fibroblasts	WTAP
1.34868e-32	0.625678	0.078	0.044	2.34522e-28	Alveolar fibroblasts	MTHFD1
1.35705e-32	0.912365	0.047	0.022	2.35977e-28	Alveolar fibroblasts	HLF
1.66987e-32	0.542799	0.089	0.053	2.90374e-28	Alveolar fibroblasts	DICER1
1.75874e-32	2.04672	0.012	0.002	3.05828e-28	Alveolar fibroblasts	KCND3
1.78229e-32	0.949889	0.034	0.014	3.09923e-28	Alveolar fibroblasts	RAVER2
1.94052e-32	0.81891	0.067	0.037	3.37436e-28	Alveolar fibroblasts	LSM6
2.19073e-32	0.536754	0.09	0.054	3.80947e-28	Alveolar fibroblasts	KIZ
2.37143e-32	0.522324	0.062	0.033	4.12368e-28	Alveolar fibroblasts	ARNTL
2.74502e-32	0.705522	0.043	0.02	4.77332e-28	Alveolar fibroblasts	CPD
2.76217e-32	0.839906	0.047	0.022	4.80314e-28	Alveolar fibroblasts	ATIC
3.20307e-32	0.501442	0.105	0.065	5.56983e-28	Alveolar fibroblasts	ZDHHC9
3.37383e-32	0.286662	0.239	0.176	5.86675e-28	Alveolar fibroblasts	C11orf58
3.7767e-32	1.39927	0.021	0.007	6.56731e-28	Alveolar fibroblasts	PLXNA4
4.02078e-32	0.460997	0.123	0.08	6.99174e-28	Alveolar fibroblasts	SORT1
4.58042e-32	0.694128	0.048	0.024	7.96488e-28	Alveolar fibroblasts	DDX19A
4.97987e-32	2.07964	0.01	0.002	8.6595e-28	Alveolar fibroblasts	PCDHB5
5.58446e-32	0.649751	0.052	0.026	9.71082e-28	Alveolar fibroblasts	ERH
6.31435e-32	0.983548	0.04	0.018	1.098e-27	Alveolar fibroblasts	ANKRD13B
6.50814e-32	0.258401	0.226	0.165	1.1317e-27	Alveolar fibroblasts	TIMM44
6.66958e-32	0.560228	0.154	0.106	1.15977e-27	Alveolar fibroblasts	SLC2A4RG
7.47116e-32	0.866436	0.027	0.01	1.29916e-27	Alveolar fibroblasts	DEPRECATED-ENSG00000176788
8.11073e-32	0.958455	0.045	0.021	1.41038e-27	Alveolar fibroblasts	TUSC1
9.174e-32	0.504884	0.074	0.042	1.59527e-27	Alveolar fibroblasts	NUBP2
1.27838e-31	0.571564	0.061	0.032	2.22298e-27	Alveolar fibroblasts	TOMM7
1.29914e-31	0.263187	0.073	0.041	2.25907e-27	Alveolar fibroblasts	BMERB1
1.34482e-31	1.12397	0.03	0.012	2.33851e-27	Alveolar fibroblasts	GGCT
1.48745e-31	0.268668	0.142	0.094	2.58653e-27	Alveolar fibroblasts	CLIP4
1.97591e-31	0.583878	0.074	0.042	3.43591e-27	Alveolar fibroblasts	FADS2
2.1851e-31	1.01164	0.022	0.008	3.79966e-27	Alveolar fibroblasts	DEPRECATED-ENSG00000099954
2.41324e-31	0.814807	0.042	0.019	4.19637e-27	Alveolar fibroblasts	TRMT9B
2.56777e-31	1.31266	0.024	0.009	4.4651e-27	Alveolar fibroblasts	PHETA2
2.59071e-31	0.662907	0.067	0.037	4.50499e-27	Alveolar fibroblasts	ERI3
2.82118e-31	1.20374	0.034	0.015	4.90576e-27	Alveolar fibroblasts	SLC35E3
3.18372e-31	0.339099	0.11	0.07	5.53616e-27	Alveolar fibroblasts	COPB2
3.20041e-31	0.433067	0.115	0.074	5.56519e-27	Alveolar fibroblasts	BBS1
3.23256e-31	1.93941	0.01	0.002	5.6211e-27	Alveolar fibroblasts	GNPNAT1
3.50901e-31	0.730414	0.071	0.04	6.10183e-27	Alveolar fibroblasts	WDFY3
3.60272e-31	0.513723	0.071	0.04	6.26478e-27	Alveolar fibroblasts	MORF4L2
4.14874e-31	0.687858	0.056	0.029	7.21425e-27	Alveolar fibroblasts	ARF1
4.15408e-31	0.176381	0.315	0.243	7.22354e-27	Alveolar fibroblasts	BRD4
4.25022e-31	0.625862	0.066	0.037	7.3907e-27	Alveolar fibroblasts	ZNF343
4.51824e-31	0.232424	0.193	0.138	7.85677e-27	Alveolar fibroblasts	BRWD1
4.82849e-31	1.7342	0.017	0.005	8.39626e-27	Alveolar fibroblasts	TXLNB
4.86377e-31	0.459097	0.093	0.057	8.45761e-27	Alveolar fibroblasts	LARP1B
4.90807e-31	0.675707	0.074	0.042	8.53464e-27	Alveolar fibroblasts	GLIPR2
5.16643e-31	1.12541	0.04	0.019	8.98391e-27	Alveolar fibroblasts	RHOQ
5.46421e-31	0.346603	0.114	0.073	9.50171e-27	Alveolar fibroblasts	HNRNPAB
5.688e-31	0.150333	0.117	0.075	9.89087e-27	Alveolar fibroblasts	HNRNPF
7.45872e-31	0.335817	0.066	0.036	1.297e-26	Alveolar fibroblasts	DEPRECATED-ENSG00000073578
7.49947e-31	0.806057	0.046	0.023	1.30408e-26	Alveolar fibroblasts	NADK2
9.84599e-31	0.289713	0.231	0.171	1.71212e-26	Alveolar fibroblasts	ING5
9.86105e-31	1.20182	0.026	0.01	1.71474e-26	Alveolar fibroblasts	ACTR3B
1.10208e-30	0.48459	0.125	0.082	1.91641e-26	Alveolar fibroblasts	PPP5C
1.1443e-30	0.708378	0.059	0.032	1.98982e-26	Alveolar fibroblasts	PRKAG2
1.29679e-30	0.473809	0.086	0.052	2.25499e-26	Alveolar fibroblasts	DZIP1L
1.35827e-30	1.45282	0.012	0.003	2.3619e-26	Alveolar fibroblasts	F5
2.50648e-30	1.22293	0.033	0.014	4.35852e-26	Alveolar fibroblasts	AIFM2
3.13391e-30	1.24783	0.02	0.006	5.44956e-26	Alveolar fibroblasts	SLC16A1
3.42533e-30	0.384568	0.105	0.066	5.9563e-26	Alveolar fibroblasts	CARM1
4.52602e-30	0.298039	0.196	0.142	7.8703e-26	Alveolar fibroblasts	TNRC18
4.52693e-30	0.510906	0.082	0.049	7.87188e-26	Alveolar fibroblasts	ERCC6L2
4.71709e-30	0.179951	0.265	0.198	8.20254e-26	Alveolar fibroblasts	CTTN
4.88435e-30	0.322478	0.172	0.121	8.4934e-26	Alveolar fibroblasts	PI4KB
5.34518e-30	0.922304	0.026	0.01	9.29473e-26	Alveolar fibroblasts	ZNF772
6.24867e-30	0.452985	0.08	0.047	1.08658e-25	Alveolar fibroblasts	MEF2B
6.49995e-30	1.14847	0.064	0.036	1.13028e-25	Alveolar fibroblasts	BCAT2
7.08274e-30	0.765481	0.044	0.021	1.23162e-25	Alveolar fibroblasts	TMEM167A
7.63696e-30	0.581952	0.091	0.056	1.32799e-25	Alveolar fibroblasts	DEPRECATED-ENSG00000084463
7.72299e-30	0.663051	0.051	0.026	1.34295e-25	Alveolar fibroblasts	FAM89B
7.94339e-30	0.129718	0.448	0.361	1.38128e-25	Alveolar fibroblasts	RSRC2
8.18887e-30	0.251075	0.407	0.335	1.42396e-25	Alveolar fibroblasts	SOCS3
8.88681e-30	0.670774	0.064	0.035	1.54533e-25	Alveolar fibroblasts	TULP3
9.40441e-30	0.81373	0.044	0.021	1.63533e-25	Alveolar fibroblasts	TRAF3IP2
1.27592e-29	1.128	0.049	0.025	2.2187e-25	Alveolar fibroblasts	SCUBE1
1.30785e-29	0.552343	0.069	0.039	2.27423e-25	Alveolar fibroblasts	PUS1
1.31004e-29	0.361162	0.113	0.073	2.27803e-25	Alveolar fibroblasts	SELENOH
1.37273e-29	1.55973	0.022	0.008	2.38705e-25	Alveolar fibroblasts	KRBOX1
1.45834e-29	0.631873	0.033	0.014	2.53591e-25	Alveolar fibroblasts	ZNF529
1.59344e-29	0.458941	0.064	0.035	2.77083e-25	Alveolar fibroblasts	PRDX2
1.65508e-29	1.69898	0.012	0.003	2.87802e-25	Alveolar fibroblasts	ADAM32
1.78434e-29	1.34315	0.03	0.012	3.10278e-25	Alveolar fibroblasts	CTH
2.08225e-29	0.44071	0.1	0.063	3.62083e-25	Alveolar fibroblasts	UFL1
2.27242e-29	0.371709	0.105	0.067	3.95151e-25	Alveolar fibroblasts	SKAP2
2.33587e-29	0.768403	0.044	0.022	4.06185e-25	Alveolar fibroblasts	SFXN4
2.87598e-29	0.505654	0.063	0.035	5.00104e-25	Alveolar fibroblasts	GNRH1
2.89101e-29	0.17253	0.107	0.067	5.02718e-25	Alveolar fibroblasts	MCC
3.28546e-29	1.59007	0.021	0.007	5.71309e-25	Alveolar fibroblasts	HAAO
3.62621e-29	0.652582	0.094	0.059	6.30561e-25	Alveolar fibroblasts	MPST
3.75998e-29	2.22475	0.012	0.003	6.53822e-25	Alveolar fibroblasts	TNFRSF11B
4.18777e-29	0.859134	0.018	0.006	7.28211e-25	Alveolar fibroblasts	TCAF2
4.21857e-29	0.699507	0.046	0.023	7.33567e-25	Alveolar fibroblasts	PABPC4
4.41309e-29	1.61502	0.01	0.002	7.67392e-25	Alveolar fibroblasts	PCDHB10
4.77355e-29	0.307582	0.151	0.105	8.30073e-25	Alveolar fibroblasts	HNRNPR
7.04104e-29	0.312644	0.177	0.127	1.22437e-24	Alveolar fibroblasts	SEC16A
7.26614e-29	0.260338	0.126	0.083	1.26351e-24	Alveolar fibroblasts	NBEAL1
9.29117e-29	1.35778	0.012	0.003	1.61564e-24	Alveolar fibroblasts	PCDHB16
1.03131e-28	0.865432	0.05	0.026	1.79334e-24	Alveolar fibroblasts	PELI2
1.10083e-28	1.79697	0.013	0.004	1.91423e-24	Alveolar fibroblasts	SNAI2
1.12036e-28	0.789302	0.107	0.069	1.9482e-24	Alveolar fibroblasts	SLC43A3
1.15399e-28	0.205571	0.08	0.047	2.00668e-24	Alveolar fibroblasts	RECQL
1.2049e-28	1.20862	0.043	0.021	2.09521e-24	Alveolar fibroblasts	MARC1
1.29368e-28	0.39863	0.117	0.077	2.24957e-24	Alveolar fibroblasts	LZTR1
1.33809e-28	0.803698	0.048	0.024	2.32681e-24	Alveolar fibroblasts	ZDHHC1
1.34526e-28	1.55887	0.017	0.005	2.33927e-24	Alveolar fibroblasts	AC007244.1
1.97913e-28	1.19853	0.02	0.007	3.4415e-24	Alveolar fibroblasts	F10
2.17797e-28	0.548681	0.06	0.033	3.78727e-24	Alveolar fibroblasts	TBC1D19
3.01282e-28	0.42442	0.066	0.037	5.239e-24	Alveolar fibroblasts	PREPL
3.33729e-28	0.692409	0.066	0.038	5.80321e-24	Alveolar fibroblasts	ZNF559
3.6502e-28	0.350736	0.106	0.068	6.34733e-24	Alveolar fibroblasts	ADAT2
4.71473e-28	1.11803	0.026	0.011	8.19844e-24	Alveolar fibroblasts	KITLG
4.93291e-28	0.95052	0.06	0.034	8.57783e-24	Alveolar fibroblasts	ARL10
5.18776e-28	0.896494	0.038	0.018	9.021e-24	Alveolar fibroblasts	CAD
5.32855e-28	1.19755	0.029	0.012	9.26582e-24	Alveolar fibroblasts	CCDC39
7.3853e-28	0.260226	0.089	0.055	1.28423e-23	Alveolar fibroblasts	UBA2
7.528e-28	1.28465	0.033	0.015	1.30904e-23	Alveolar fibroblasts	MSANTD3
7.86834e-28	0.369673	0.162	0.115	1.36823e-23	Alveolar fibroblasts	POR
8.50459e-28	1.20148	0.024	0.009	1.47886e-23	Alveolar fibroblasts	C12orf29
9.04229e-28	0.259306	0.332	0.264	1.57236e-23	Alveolar fibroblasts	DVL3
1.00004e-27	0.720271	0.026	0.011	1.73898e-23	Alveolar fibroblasts	SLC9A9
1.03078e-27	0.320632	0.152	0.107	1.79242e-23	Alveolar fibroblasts	ARMC8
1.03113e-27	0.214584	0.084	0.051	1.79303e-23	Alveolar fibroblasts	PLCB4
1.21758e-27	0.254824	0.258	0.197	2.11725e-23	Alveolar fibroblasts	DDX17
1.27606e-27	0.636802	0.059	0.033	2.21894e-23	Alveolar fibroblasts	TOMM40
1.36375e-27	1.44162	0.012	0.003	2.37143e-23	Alveolar fibroblasts	LINC02693
1.46018e-27	0.469427	0.058	0.032	2.5391e-23	Alveolar fibroblasts	BCORL1
1.47013e-27	0.366513	0.132	0.09	2.5564e-23	Alveolar fibroblasts	NR1D1
1.54962e-27	1.56576	0.022	0.008	2.69464e-23	Alveolar fibroblasts	CDC14B
1.59341e-27	0.396924	0.127	0.086	2.77078e-23	Alveolar fibroblasts	SELENOF
1.63292e-27	1.87069	0.011	0.002	2.83949e-23	Alveolar fibroblasts	GAREM2
1.75566e-27	0.109635	0.241	0.181	3.05292e-23	Alveolar fibroblasts	NMT1
2.82669e-27	0.40824	0.117	0.077	4.91534e-23	Alveolar fibroblasts	UXT
3.10888e-27	0.66556	0.051	0.027	5.40604e-23	Alveolar fibroblasts	YIPF2
3.20517e-27	0.274692	0.093	0.058	5.57347e-23	Alveolar fibroblasts	CDK2
3.30097e-27	0.668493	0.062	0.035	5.74006e-23	Alveolar fibroblasts	ARMC2
3.77248e-27	0.890327	0.028	0.012	6.55996e-23	Alveolar fibroblasts	CTSO
3.8985e-27	0.432339	0.06	0.033	6.7791e-23	Alveolar fibroblasts	TOR1AIP1
4.15156e-27	1.35174	0.014	0.004	7.21915e-23	Alveolar fibroblasts	TMEM230
4.56508e-27	0.336871	0.124	0.084	7.93822e-23	Alveolar fibroblasts	HERC2
4.60954e-27	0.274535	0.107	0.069	8.01553e-23	Alveolar fibroblasts	KHDRBS1
4.798e-27	0.479107	0.057	0.031	8.34323e-23	Alveolar fibroblasts	SBF2
5.26373e-27	0.796482	0.021	0.007	9.15311e-23	Alveolar fibroblasts	NRCAM
5.62607e-27	1.32788	0.015	0.004	9.78317e-23	Alveolar fibroblasts	ENOX1
5.9139e-27	0.457202	0.096	0.061	1.02837e-22	Alveolar fibroblasts	STXBP5
6.57504e-27	0.824681	0.031	0.014	1.14333e-22	Alveolar fibroblasts	RNF180
6.86186e-27	0.589305	0.036	0.017	1.19321e-22	Alveolar fibroblasts	TIMM9
6.88886e-27	0.660037	0.047	0.024	1.1979e-22	Alveolar fibroblasts	NDUFS5
7.93945e-27	0.993848	0.025	0.01	1.38059e-22	Alveolar fibroblasts	ZNF154
9.05918e-27	0.485043	0.105	0.068	1.5753e-22	Alveolar fibroblasts	GOLGA6L4
9.14072e-27	1.11	0.022	0.008	1.58948e-22	Alveolar fibroblasts	PRICKLE1
1.07236e-26	1.03118	0.054	0.03	1.86473e-22	Alveolar fibroblasts	TUBB4B
1.22688e-26	0.380022	0.069	0.04	2.13342e-22	Alveolar fibroblasts	SEC61A1
1.46751e-26	0.280222	0.156	0.11	2.55186e-22	Alveolar fibroblasts	RANBP9
1.51097e-26	0.321732	0.101	0.065	2.62743e-22	Alveolar fibroblasts	DEPRECATED-ENSG00000196313
1.54602e-26	0.578097	0.045	0.023	2.68838e-22	Alveolar fibroblasts	WDR5
1.85715e-26	0.71205	0.038	0.018	3.22939e-22	Alveolar fibroblasts	KDELR2
1.8827e-26	0.851128	0.077	0.047	3.27382e-22	Alveolar fibroblasts	WDR91
1.94229e-26	1.20827	0.039	0.019	3.37745e-22	Alveolar fibroblasts	C8orf82
1.96516e-26	0.258726	0.211	0.158	3.41722e-22	Alveolar fibroblasts	TELO2
2.00802e-26	1.18617	0.018	0.006	3.49175e-22	Alveolar fibroblasts	POGLUT3
2.24318e-26	0.945192	0.036	0.017	3.90066e-22	Alveolar fibroblasts	MTERF2
2.44284e-26	0.810441	0.029	0.012	4.24786e-22	Alveolar fibroblasts	PPP1R3F
2.71216e-26	0.574461	0.073	0.044	4.71617e-22	Alveolar fibroblasts	SPART
2.80871e-26	0.556281	0.054	0.03	4.88406e-22	Alveolar fibroblasts	DHX29
2.90931e-26	0.149968	0.213	0.158	5.059e-22	Alveolar fibroblasts	DHPS
4.25164e-26	0.914845	0.052	0.028	7.39318e-22	Alveolar fibroblasts	C6orf163
4.45749e-26	0.871183	0.016	0.005	7.75114e-22	Alveolar fibroblasts	AHCTF1
4.57041e-26	0.393128	0.087	0.055	7.94748e-22	Alveolar fibroblasts	INTS10
4.59727e-26	1.43108	0.013	0.003	7.99419e-22	Alveolar fibroblasts	DPYSL4
4.90154e-26	1.05772	0.023	0.009	8.5233e-22	Alveolar fibroblasts	DDX11
5.08836e-26	0.667987	0.091	0.058	8.84814e-22	Alveolar fibroblasts	DUT
5.4887e-26	0.340715	0.127	0.087	9.5443e-22	Alveolar fibroblasts	VPS36
5.92634e-26	2.0861	0.01	0.002	1.03053e-21	Alveolar fibroblasts	RFX8
6.00932e-26	0.613635	0.087	0.055	1.04496e-21	Alveolar fibroblasts	NEBL
6.6767e-26	0.155773	0.22	0.165	1.16101e-21	Alveolar fibroblasts	SMARCA4
7.24962e-26	0.66472	0.069	0.041	1.26064e-21	Alveolar fibroblasts	MGST3
7.87572e-26	0.125424	0.491	0.407	1.36951e-21	Alveolar fibroblasts	LUC7L
7.94729e-26	0.588653	0.065	0.038	1.38195e-21	Alveolar fibroblasts	MYDGF
8.16775e-26	0.372897	0.145	0.102	1.42029e-21	Alveolar fibroblasts	SUMF2
8.51458e-26	0.715242	0.079	0.049	1.4806e-21	Alveolar fibroblasts	OGFOD3
8.57086e-26	0.350718	0.143	0.101	1.49039e-21	Alveolar fibroblasts	UBR3
9.07571e-26	1.40663	0.025	0.01	1.57817e-21	Alveolar fibroblasts	RASL11A
9.18899e-26	0.538087	0.088	0.056	1.59787e-21	Alveolar fibroblasts	POMGNT1
9.40312e-26	0.464294	0.103	0.068	1.63511e-21	Alveolar fibroblasts	KLF10
9.74312e-26	0.102009	0.172	0.123	1.69423e-21	Alveolar fibroblasts	MYO1B
1.00191e-25	0.575393	0.072	0.043	1.74223e-21	Alveolar fibroblasts	SEC24D
1.04539e-25	1.41267	0.01	0.002	1.81782e-21	Alveolar fibroblasts	PCDHGB2
1.09089e-25	0.4526	0.053	0.029	1.89695e-21	Alveolar fibroblasts	DIMT1
1.11379e-25	1.02821	0.032	0.015	1.93677e-21	Alveolar fibroblasts	PANX1
1.1147e-25	0.692466	0.073	0.044	1.93835e-21	Alveolar fibroblasts	SMAD5
1.30462e-25	0.515797	0.071	0.042	2.2686e-21	Alveolar fibroblasts	PRKCA
1.30881e-25	0.308026	0.071	0.042	2.27589e-21	Alveolar fibroblasts	ZNF548
1.38486e-25	0.886198	0.038	0.019	2.40814e-21	Alveolar fibroblasts	CAPN5
1.8348e-25	0.7065	0.064	0.038	3.19054e-21	Alveolar fibroblasts	MLYCD
2.12043e-25	0.711388	0.046	0.024	3.68722e-21	Alveolar fibroblasts	ZNF483
2.21627e-25	1.80897	0.011	0.003	3.85388e-21	Alveolar fibroblasts	PCDHB14
2.2762e-25	0.328066	0.131	0.09	3.95809e-21	Alveolar fibroblasts	SLC25A6
2.69327e-25	0.647269	0.066	0.039	4.68332e-21	Alveolar fibroblasts	SLC39A1
3.04067e-25	1.05023	0.025	0.01	5.28742e-21	Alveolar fibroblasts	TRIM73
3.08867e-25	0.144197	0.347	0.277	5.37089e-21	Alveolar fibroblasts	LRCH4
3.09338e-25	0.20095	0.321	0.255	5.37908e-21	Alveolar fibroblasts	GTPBP6
3.09788e-25	1.56515	0.01	0.002	5.38691e-21	Alveolar fibroblasts	CSKMT
3.30547e-25	0.816442	0.032	0.014	5.74789e-21	Alveolar fibroblasts	SLC35D1
3.32815e-25	0.219269	0.121	0.082	5.78732e-21	Alveolar fibroblasts	FTO
3.47868e-25	0.597339	0.053	0.03	6.04908e-21	Alveolar fibroblasts	DCBLD2
3.51676e-25	0.575962	0.02	0.007	6.1153e-21	Alveolar fibroblasts	SLC16A14
3.62671e-25	1.64418	0.01	0.002	6.30648e-21	Alveolar fibroblasts	PLPP7
3.65632e-25	0.209628	0.203	0.151	6.35797e-21	Alveolar fibroblasts	SLC12A7
3.75522e-25	0.42927	0.117	0.08	6.52996e-21	Alveolar fibroblasts	TP53I11
4.22754e-25	1.05191	0.021	0.008	7.35127e-21	Alveolar fibroblasts	DEPRECATED-ENSG00000133142
5.1722e-25	0.351541	0.076	0.047	8.99393e-21	Alveolar fibroblasts	EMG1
5.30592e-25	0.436297	0.078	0.048	9.22646e-21	Alveolar fibroblasts	RBFOX2
6.28027e-25	0.204792	0.207	0.156	1.09208e-20	Alveolar fibroblasts	CD46
6.34825e-25	0.963131	0.043	0.022	1.1039e-20	Alveolar fibroblasts	ITGB1BP1
6.3515e-25	0.729434	0.041	0.021	1.10446e-20	Alveolar fibroblasts	SARS
7.17377e-25	1.42506	0.014	0.004	1.24745e-20	Alveolar fibroblasts	OXER1
7.20866e-25	0.230356	0.109	0.072	1.25351e-20	Alveolar fibroblasts	TFPI
8.12235e-25	0.27389	0.152	0.108	1.4124e-20	Alveolar fibroblasts	RTEL1
8.67884e-25	0.298058	0.119	0.081	1.50916e-20	Alveolar fibroblasts	ARID3A
9.32521e-25	0.167579	0.182	0.134	1.62156e-20	Alveolar fibroblasts	GMPPB
9.55097e-25	0.484238	0.051	0.028	1.66082e-20	Alveolar fibroblasts	ACP1
9.95368e-25	0.547796	0.206	0.157	1.73085e-20	Alveolar fibroblasts	EHD1
1.08376e-24	0.354813	0.104	0.069	1.88455e-20	Alveolar fibroblasts	RRN3
1.08979e-24	1.99913	0.011	0.003	1.89504e-20	Alveolar fibroblasts	PODNL1
1.13872e-24	0.848331	0.024	0.01	1.98011e-20	Alveolar fibroblasts	IL7
1.50086e-24	0.12626	0.187	0.137	2.60985e-20	Alveolar fibroblasts	DEPRECATED-ENSG00000179010
1.59934e-24	0.884892	0.036	0.018	2.78109e-20	Alveolar fibroblasts	THRB
1.63645e-24	0.380268	0.061	0.035	2.84562e-20	Alveolar fibroblasts	GRAMD2B
1.69784e-24	0.775164	0.045	0.024	2.95238e-20	Alveolar fibroblasts	FAM43A
1.71139e-24	1.295	0.021	0.008	2.97593e-20	Alveolar fibroblasts	CYP2E1
1.73731e-24	1.90596	0.011	0.003	3.02101e-20	Alveolar fibroblasts	RTN4RL2
1.80754e-24	0.39965	0.052	0.029	3.14313e-20	Alveolar fibroblasts	GBE1
1.85387e-24	0.204348	0.102	0.067	3.2237e-20	Alveolar fibroblasts	TERF2IP
1.9688e-24	0.257201	0.149	0.106	3.42354e-20	Alveolar fibroblasts	TRAF7
2.19586e-24	0.332733	0.108	0.072	3.81839e-20	Alveolar fibroblasts	ZBTB20
2.24558e-24	0.813443	0.064	0.038	3.90484e-20	Alveolar fibroblasts	UBASH3B
2.54084e-24	1.39181	0.021	0.008	4.41827e-20	Alveolar fibroblasts	FIGN
2.68992e-24	1.60771	0.015	0.005	4.6775e-20	Alveolar fibroblasts	KCNJ8
2.7808e-24	1.34765	0.014	0.004	4.83553e-20	Alveolar fibroblasts	FRZB
2.83357e-24	1.33907	0.027	0.012	4.9273e-20	Alveolar fibroblasts	PIGZ
2.85116e-24	0.588104	0.063	0.037	4.95788e-20	Alveolar fibroblasts	FBXO42
2.94788e-24	1.70098	0.017	0.006	5.12606e-20	Alveolar fibroblasts	COL14A1
3.04186e-24	0.792347	0.05	0.028	5.28949e-20	Alveolar fibroblasts	FUT4
3.20954e-24	0.890051	0.028	0.012	5.58108e-20	Alveolar fibroblasts	TMEM51
3.302e-24	0.408938	0.105	0.07	5.74184e-20	Alveolar fibroblasts	B3GAT3
3.74536e-24	0.371543	0.103	0.068	6.51281e-20	Alveolar fibroblasts	MAVS
3.78304e-24	0.63595	0.041	0.021	6.57832e-20	Alveolar fibroblasts	PJA1
3.78681e-24	0.3831	0.088	0.057	6.58489e-20	Alveolar fibroblasts	ANKRD36B
4.53513e-24	0.209418	0.2	0.151	7.88613e-20	Alveolar fibroblasts	UBR5
4.53741e-24	0.330079	0.057	0.032	7.8901e-20	Alveolar fibroblasts	MT1M
4.6231e-24	0.422384	0.067	0.04	8.03911e-20	Alveolar fibroblasts	MDC1
4.81564e-24	0.809391	0.046	0.025	8.37391e-20	Alveolar fibroblasts	NDUFAF8
4.84538e-24	0.426871	0.081	0.051	8.42563e-20	Alveolar fibroblasts	DEPRECATED-ENSG00000258366
5.47414e-24	0.296456	0.094	0.061	9.51898e-20	Alveolar fibroblasts	CCNH
5.47904e-24	0.38641	0.069	0.042	9.52751e-20	Alveolar fibroblasts	CD81
5.60235e-24	1.68657	0.016	0.005	9.74193e-20	Alveolar fibroblasts	THY1
5.84475e-24	0.325245	0.079	0.049	1.01634e-19	Alveolar fibroblasts	INTU
5.94592e-24	0.330313	0.113	0.076	1.03394e-19	Alveolar fibroblasts	DLG4
6.23567e-24	0.625239	0.053	0.03	1.08432e-19	Alveolar fibroblasts	LACTB
6.51345e-24	0.91054	0.029	0.013	1.13262e-19	Alveolar fibroblasts	PAQR7
6.88703e-24	0.128	0.211	0.157	1.19758e-19	Alveolar fibroblasts	EHD2
7.67856e-24	0.238226	0.47	0.395	1.33522e-19	Alveolar fibroblasts	SQSTM1
7.77662e-24	0.672217	0.071	0.043	1.35228e-19	Alveolar fibroblasts	LRP10
8.0124e-24	0.152468	0.159	0.114	1.39328e-19	Alveolar fibroblasts	TNPO2
8.21868e-24	0.548634	0.073	0.045	1.42915e-19	Alveolar fibroblasts	FOXJ3
8.35e-24	0.421012	0.053	0.03	1.45198e-19	Alveolar fibroblasts	C1orf216
8.78479e-24	0.212146	0.114	0.077	1.52759e-19	Alveolar fibroblasts	RBBP6
8.967e-24	0.278611	0.138	0.097	1.55927e-19	Alveolar fibroblasts	PHACTR2
9.04758e-24	0.366971	0.073	0.045	1.57328e-19	Alveolar fibroblasts	THOP1
1.00641e-23	0.855515	0.047	0.025	1.75004e-19	Alveolar fibroblasts	TMEM159
1.05704e-23	0.573815	0.027	0.012	1.83809e-19	Alveolar fibroblasts	COL7A1
1.21693e-23	1.34802	0.023	0.009	2.11612e-19	Alveolar fibroblasts	AL160269.1
1.277e-23	0.443962	0.114	0.078	2.22057e-19	Alveolar fibroblasts	SAMD4B
1.35141e-23	0.360821	0.083	0.053	2.34997e-19	Alveolar fibroblasts	RUSC2
1.40825e-23	1.12501	0.015	0.005	2.44881e-19	Alveolar fibroblasts	FZD7
1.60325e-23	0.150561	0.104	0.069	2.78789e-19	Alveolar fibroblasts	STARD13
1.70854e-23	0.51458	0.077	0.048	2.97099e-19	Alveolar fibroblasts	NAXD
1.8229e-23	1.15537	0.024	0.01	3.16985e-19	Alveolar fibroblasts	GSTM3
1.83991e-23	0.378136	0.082	0.052	3.19941e-19	Alveolar fibroblasts	AARSD1
1.88879e-23	0.771152	0.035	0.017	3.28441e-19	Alveolar fibroblasts	GUCA1B
1.98377e-23	0.44758	0.094	0.062	3.44958e-19	Alveolar fibroblasts	PLPPR2
2.29637e-23	1.29972	0.02	0.008	3.99315e-19	Alveolar fibroblasts	JAKMIP3
2.4835e-23	1.98376	0.011	0.003	4.31856e-19	Alveolar fibroblasts	DEFB124
2.56272e-23	0.905182	0.061	0.036	4.45631e-19	Alveolar fibroblasts	PLEKHG4
3.00505e-23	1.11637	0.034	0.017	5.22549e-19	Alveolar fibroblasts	ALDH7A1
3.24651e-23	0.245497	0.123	0.085	5.64536e-19	Alveolar fibroblasts	SCYL1
3.82875e-23	0.773887	0.102	0.07	6.65782e-19	Alveolar fibroblasts	TPPP
3.93628e-23	0.296945	0.12	0.083	6.8448e-19	Alveolar fibroblasts	SOCS1
4.00334e-23	0.394116	0.061	0.036	6.9614e-19	Alveolar fibroblasts	TBL2
4.01094e-23	0.595863	0.067	0.04	6.97463e-19	Alveolar fibroblasts	PID1
4.06373e-23	0.434446	0.062	0.037	7.06642e-19	Alveolar fibroblasts	SMIM12
4.08172e-23	0.945607	0.029	0.013	7.0977e-19	Alveolar fibroblasts	ACOX2
4.56211e-23	0.10873	0.22	0.167	7.93306e-19	Alveolar fibroblasts	BTAF1
4.72639e-23	0.780704	0.082	0.053	8.21872e-19	Alveolar fibroblasts	TTC23
4.74913e-23	0.409204	0.115	0.079	8.25826e-19	Alveolar fibroblasts	ZNF330
5.54436e-23	0.673717	0.072	0.044	9.64108e-19	Alveolar fibroblasts	GLI4
5.73174e-23	0.228185	0.154	0.112	9.96692e-19	Alveolar fibroblasts	DEPRECATED-ENSG00000163374
6.34823e-23	0.872882	0.017	0.006	1.10389e-18	Alveolar fibroblasts	RNF150
6.57088e-23	0.505059	0.082	0.052	1.14261e-18	Alveolar fibroblasts	PREB
6.8199e-23	1.48599	0.013	0.004	1.18591e-18	Alveolar fibroblasts	PIF1
6.82179e-23	0.140557	0.248	0.193	1.18624e-18	Alveolar fibroblasts	SENP6
6.9155e-23	0.530316	0.093	0.062	1.20254e-18	Alveolar fibroblasts	TFG
7.34121e-23	0.100682	0.363	0.293	1.27656e-18	Alveolar fibroblasts	PNISR
7.57315e-23	0.439399	0.113	0.078	1.31689e-18	Alveolar fibroblasts	CD40
8.4175e-23	0.607385	0.064	0.038	1.46372e-18	Alveolar fibroblasts	GTF2IRD2
8.87699e-23	0.54967	0.103	0.07	1.54362e-18	Alveolar fibroblasts	RTL8C
8.95001e-23	0.414722	0.073	0.045	1.55632e-18	Alveolar fibroblasts	DNMBP
1.14051e-22	1.35405	0.019	0.007	1.98323e-18	Alveolar fibroblasts	SCNN1D
1.14165e-22	0.387183	0.1	0.067	1.98521e-18	Alveolar fibroblasts	DTX3
1.16213e-22	0.334871	0.06	0.035	2.02083e-18	Alveolar fibroblasts	ARL17A
1.19346e-22	0.49574	0.032	0.015	2.07531e-18	Alveolar fibroblasts	NTN1
1.23218e-22	0.446705	0.092	0.061	2.14264e-18	Alveolar fibroblasts	CSGALNACT2
1.25063e-22	0.436165	0.078	0.049	2.17471e-18	Alveolar fibroblasts	DCAKD
1.25736e-22	0.565321	0.049	0.027	2.18641e-18	Alveolar fibroblasts	HAT1
1.33321e-22	0.780793	0.043	0.023	2.31832e-18	Alveolar fibroblasts	RADIL
1.34157e-22	0.679595	0.041	0.022	2.33285e-18	Alveolar fibroblasts	CCNB1IP1
1.38885e-22	0.255932	0.137	0.097	2.41506e-18	Alveolar fibroblasts	TSC22D2
1.54496e-22	0.250368	0.181	0.134	2.68653e-18	Alveolar fibroblasts	EGFR
[truncated: 99,220 more rows]

## Sheet: Suppl Table 3
Supplementary Table 3: DESeq2 results showing the significant (p<0.05) DEGs identified upon comparing the AT1 cell clusters from non-smoking HIV subjects (HIV-NS) to healthy non-smoking (NS) controls.
	baseMean	log2FoldChange	lfcSE	stat	pvalue	padj
AGRN	293.461	-1.89472	0.599716	-3.15937	0.00158112	0.0346455
C1orf159	12.6824	-3.13801	0.98462	-3.18702	0.00143746	0.0325276
ACAP3	76.497	-2.1456	0.724845	-2.96007	0.00307564	0.0467934
PRKCZ	279.015	-1.99088	0.561396	-3.54631	0.000390668	0.0161085
ARHGEF16	24.2508	-2.56702	0.839361	-3.05831	0.00222592	0.0396842
LRRC47	40.6594	-2.75357	0.769134	-3.58009	0.000343474	0.0150148
CTNNBIP1	116.028	-3.0313	0.732852	-4.1363	3.52946548798655e-05	0.00529206
HSPG2	95.6198	-2.2053	0.682775	-3.22991	0.0012383	0.0312554
ASAP3	24.6675	-2.69556	0.92301	-2.9204	0.0034958	0.0499552
RSRP1	264.375	-1.86556	0.57836	-3.22561	0.00125704	0.0312554
TRNP1	42.237	-3.66185	1.02335	-3.5783	0.000345841	0.0150148
TINAGL1	37.1274	-3.01508	0.905829	-3.32853	0.000873063	0.0258678
TMEM125	63.519	-2.42688	0.704296	-3.44583	0.000569315	0.0198378
SZT2	13.3741	-3.05342	0.920501	-3.31713	0.000909488	0.0261637
PTPRF	156.767	-2.21729	0.619349	-3.58004	0.000343548	0.0150148
FAAH	42.2906	-2.6299	0.861291	-3.05344	0.00226236	0.0399791
CYP4B1	431.167	-3.10055	0.696336	-4.45266	8.48136739237616e-06	0.00262286
SLC5A9	25.9684	-3.28347	1.07475	-3.05511	0.00224979	0.0398994
ECHDC2	91.7678	-2.3271	0.687961	-3.38261	0.000718009	0.0231019
TACSTD2	272.67	-2.97422	0.823487	-3.61174	0.000304154	0.0150148
DNAJB4	22.4847	2.34972	0.764068	3.07528	0.00210306	0.0387068
LMNA	585.433	-1.99032	0.640443	-3.10772	0.00188538	0.0364328
PPOX	12.9125	-3.32421	1.06821	-3.11194	0.00185863	0.0363498
UAP1	38.9516	2.90243	0.723028	4.01428	5.96286152135993e-05	0.00672394
LAD1	12.2373	4.38945	1.01011	4.34552	1.38947675297833e-05	0.00324814
CHI3L1	28.51	5.99208	1.30581	4.58879	4.45822375930849e-06	0.00226447
BTG2	95.0425	-2.5694	0.823516	-3.12003	0.0018083	0.0361924
PIGR	27.461	3.62269	0.753945	4.80497	1.54772797785275e-06	0.00127636
G0S2	11.4465	3.35617	1.08987	3.07942	0.00207403	0.0385342
WNT3A	14.3965	-3.21394	1.03137	-3.11619	0.00183207	0.0362603
CAPN9	83.989	-3.71255	0.936448	-3.9645	7.35501964406567e-05	0.00709137
HPCAL1	221.75	-2.61933	0.701587	-3.73343	0.000188886	0.0124665
TP53I3	64.2877	-2.66845	0.852157	-3.13141	0.00173968	0.0354235
PKDCC	160.852	-3.89033	0.642928	-6.05096	1.43984601317475e-09	7.12435807318867e-06
REL	28.6584	2.69023	0.744851	3.61176	0.000304125	0.0150148
SERTAD2	13.384	2.66568	0.881075	3.02549	0.00248229	0.0419103
ANXA4	68.9261	-2.27907	0.659649	-3.45497	0.000550349	0.0194509
MXD1	39.4572	2.91991	0.827898	3.52689	0.000420464	0.0165116
SFTPB	3103.03	-3.19869	0.804317	-3.9769	6.98195841331353e-05	0.00701535
ATOH8	43.483	-3.1855	1.00341	-3.17467	0.00150009	0.0335857
THNSL2	12.985	-4.07413	1.12714	-3.61459	0.00030082	0.0150148
ACOXL	38.157	2.34647	0.748552	3.13469	0.00172039	0.0354235
LIMS2	172.308	-3.09961	0.718483	-4.3141	1.60254314695797e-05	0.00330274
ARHGEF4	60.3596	-3.00399	0.940662	-3.19348	0.00140568	0.0324078
NCKAP5	346.558	-2.41034	0.66504	-3.62436	0.000289682	0.0150148
TNS1	168.098	-2.29574	0.726702	-3.15913	0.00158243	0.0346455
CTDSP1	47.838	-2.42312	0.792439	-3.05781	0.00222963	0.0396842
CNPPD1	12.5402	-2.91231	0.928676	-3.13598	0.0017128	0.0354235
COL4A4	98.186	-2.87293	0.772148	-3.7207	0.00019867	0.0124665
COL4A3	231.619	-2.82084	0.748486	-3.76873	0.000164079	0.011598
STK25	34.8773	-2.73789	0.83455	-3.28068	0.00103559	0.0282677
TMEM43	52.3131	-2.67918	0.886914	-3.02078	0.00252121	0.0420703
ACAA1	85.121	-1.79937	0.609696	-2.95125	0.00316488	0.0473107
LIMD1	125.999	-1.81583	0.602027	-3.0162	0.00255965	0.0420769
ALS2CL	218.989	-2.97203	0.689555	-4.31007	1.63203522016309e-05	0.00330274
NBEAL2	407.707	-2.77126	0.693074	-3.99851	6.37425534427922e-05	0.00685648
PLXNB1	100.069	-2.32926	0.649861	-3.58424	0.000338056	0.0150148
LAMB2	130.82	-2.30979	0.678064	-3.40645	0.000658144	0.02171
SEMA3B	201.432	-1.83492	0.597817	-3.06937	0.00214509	0.0388788
PCBP4	35.9857	-3.15178	0.884634	-3.5628	0.000366916	0.0156509
ZBTB20	28.2458	1.90048	0.640922	2.96522	0.00302462	0.0463338
PLXNA1	87.7295	-2.29546	0.714863	-3.21105	0.00132253	0.0314183
ABTB1	59.262	-3.18814	0.818795	-3.89369	9.87289155408082e-05	0.00800837
CLDN18	91.3222	-4.40212	1.35618	-3.24598	0.00117045	0.0301635
ESYT3	141.853	-1.97857	0.672876	-2.94047	0.00327713	0.0476919
ARHGEF26	502.679	-1.98278	0.564562	-3.51206	0.000444647	0.0170551
TNIK	26.3505	2.45724	0.818347	3.00269	0.00267605	0.0429793
FXR1	16.5205	2.41561	0.795763	3.0356	0.00240062	0.0411645
CLDN1	15.0726	3.49855	0.994325	3.51852	0.000433965	0.016829
MFSD10	46.9829	-2.61221	0.869181	-3.00537	0.0026526	0.0429793
KLHL5	14.4671	2.90876	0.913194	3.18526	0.00144625	0.0325276
UGDH	13.2393	3.27788	0.855615	3.83102	0.000127613	0.00956713
LIMCH1	731.31	-2.23764	0.664475	-3.36752	0.00075847	0.0240571
CCNG2	12.2769	3.07805	0.926575	3.32197	0.000893852	0.0261637
PTPN13	18.3564	3.22682	0.907344	3.55633	0.000376066	0.0159009
SLC39A8	230.62	-1.89357	0.643089	-2.9445	0.00323478	0.0476919
SEMA5A	47.5836	-2.48299	0.797778	-3.11238	0.00185587	0.0363498
FEM1C	11.9581	2.92232	0.850356	3.43659	0.00058909	0.0203833
HSPA4	16.3654	3.11691	0.832412	3.74443	0.000180803	0.0124665
ARHGAP26	33.6767	2.5966	0.623566	4.16412	3.12559980969382e-05	0.00483296
NDST1	86.1651	-2.19726	0.633439	-3.46877	0.000522845	0.0188725
DUSP1	598.798	-3.13376	0.712148	-4.40044	1.08033600293481e-05	0.00281342
FAM193B	80.5497	-2.17998	0.684015	-3.18703	0.0014374	0.0325276
RMND5B	31.7566	-3.52656	0.885662	-3.98184	6.83841176634838e-05	0.00701535
MGAT4B	81.7612	-1.7578	0.570963	-3.07866	0.00207935	0.0385342
ID4	97.6609	-3.64711	0.961508	-3.79312	0.000148769	0.0108251
DDR1	112.48	-2.75807	0.703137	-3.92253	8.76248660403474e-05	0.00760645
VARS2	21.0826	-2.71553	0.875568	-3.10145	0.00192573	0.0367896
CFB	48.479	3.32895	0.894689	3.72079	0.000198598	0.0124665
AGER	770.285	-3.1058	0.756057	-4.10789	3.99287832447452e-05	0.0053665
KLC4	18.4222	-3.13966	0.902774	-3.47779	0.000505559	0.0183934
VEGFA	1075.83	-2.011	0.603921	-3.3299	0.000868762	0.0258678
TNFRSF21	11.3807	4.05908	1.03831	3.90932	9.25556663821629e-05	0.00786078
LRRC1	23.4269	-3.43012	0.978956	-3.50385	0.000458582	0.0171899
TENT5A	15.1842	2.35005	0.803496	2.92479	0.00344694	0.0497243
BCLAF1	11.902	3.16953	1.04767	3.0253	0.00248384	0.0419103
MAP3K5	22.2599	2.35619	0.733307	3.2131	0.00131309	0.0314183
SOD2	172.793	2.39013	0.728307	3.28176	0.0010316	0.0282677
ZFAND2A	12.6224	3.55889	0.838845	4.24261	2.20938555930194e-05	0.0040362
TNRC18	51.2111	-2.34542	0.684914	-3.4244	0.000616164	0.0209148
ZNF316	71.327	-2.5676	0.856919	-2.99632	0.00273259	0.0431169
DDX56	24.6526	-2.34252	0.765768	-3.05905	0.00222039	0.0396842
EGFR	82.2738	-3.17805	0.868213	-3.66045	0.000251772	0.014271
PPP1R35	39.1809	-2.63957	0.880464	-2.99793	0.00271817	0.0431074
LRCH4	120.385	-2.23603	0.713859	-3.13232	0.00173432	0.0354235
GIGYF1	52.5116	-2.86283	0.852122	-3.35964	0.000780431	0.0242866
SLC12A9	17.2674	-2.95619	0.989626	-2.98718	0.00281561	0.0439484
UPK3BL1	48.3888	-2.58478	0.86952	-2.97266	0.00295235	0.0458077
POLR2J2	61.4193	-2.59763	0.86758	-2.9941	0.00275251	0.0431225
CAV1	375.047	-2.66987	0.610689	-4.3719	1.23169624147772e-05	0.00304722
MET	13.9857	3.22573	0.953179	3.38418	0.000713923	0.0231019
ZNF783	31.1226	-2.90842	0.931435	-3.12251	0.00179316	0.0361924
ABCB8	29.7646	-3.22	0.906549	-3.55193	0.000382418	0.0159009
FASTK	23.3649	-3.13166	0.91864	-3.40902	0.000651969	0.0216506
AGAP3	78.5471	-2.28903	0.728151	-3.14362	0.00166872	0.0352855
ERICH1	71.4486	-2.32766	0.787319	-2.95644	0.00311216	0.046819
FDFT1	28.8263	2.34325	0.77633	3.01837	0.0025414	0.0420753
PDLIM2	151.979	-3.06302	0.854364	-3.58515	0.000336882	0.0150148
RHOBTB2	106.243	-3.18686	0.875904	-3.63836	0.000274377	0.0150148
TCIM	132.214	3.29345	0.712975	4.61931	3.85013648302282e-06	0.00226447
LYN	57.0206	2.46478	0.660476	3.73183	0.000190092	0.0124665
DENND3	588.128	-2.19864	0.675952	-3.25265	0.00114332	0.0296186
GLI4	14.498	-3.15675	1.00589	-3.13826	0.00169952	0.0354235
RHPN1	69.9881	-2.60711	0.735688	-3.54377	0.000394452	0.0161302
ZNF707	17.3049	-2.78989	0.94016	-2.96747	0.00300265	0.0462838
SCRIB	41.8701	-2.71593	0.862386	-3.14932	0.00163651	0.0348529
PUF60	22.7757	-2.22451	0.714421	-3.11372	0.00184742	0.0363498
NRBP2	320.323	-3.33921	0.769931	-4.33703	1.44420123091316e-05	0.00324814
PARP10	22.0666	-2.78526	0.891824	-3.1231	0.00178955	0.0361924
SHARPIN	38.9202	-2.46592	0.732774	-3.36519	0.000764911	0.0241069
MROH1	235.389	-3.12173	0.743458	-4.19893	2.68178988973556e-05	0.00442317
FBXL6	21.7861	-2.88443	0.949484	-3.03789	0.00238242	0.0411645
VPS28	48.9022	-2.8369	0.857331	-3.30899	0.000936344	0.0264745
KIFC2	129.513	-2.6454	0.708795	-3.73224	0.000189781	0.0124665
LRRC14	25.0383	-2.90356	0.895807	-3.24128	0.00118993	0.0304947
CD274	20.6578	4.63047	0.992813	4.66399	3.10136290850104e-06	0.00219222
CCDC107	13.721	-3.0556	0.974004	-3.13715	0.00170597	0.0354235
FAM189A2	272.401	-2.05832	0.638091	-3.22575	0.00125645	0.0312554
GNAQ	274.382	-1.96623	0.664626	-2.9584	0.00309245	0.0467934
SNX30	72.099	1.77311	0.578047	3.06741	0.00215921	0.038992
ZBTB43	12.696	3.28388	0.91737	3.57967	0.000344028	0.0150148
PHYHD1	50.0607	-3.99013	1.33186	-2.99592	0.0027362	0.0431169
SH3GLB2	120.603	-2.68223	0.732046	-3.66402	0.000248284	0.014271
NACC2	22.4475	-3.15607	0.860876	-3.66611	0.000246268	0.014271
INPP5E	27.9536	-2.19115	0.738861	-2.96557	0.0030212	0.0463338
EGFL7	36.6264	-3.27639	0.904533	-3.62219	0.00029212	0.0150148
PAXX	26.1706	-3.06635	0.973913	-3.14848	0.00164121	0.0348529
EXD3	44.3608	-2.71967	0.906315	-3.0008	0.00269272	0.0429793
PFKFB3	189.597	-1.87764	0.605893	-3.09897	0.00194196	0.0368094
USP6NL	16.6666	2.20139	0.740811	2.9716	0.0029625	0.0458077
GPRIN2	65.2672	-3.73182	0.905481	-4.12136	3.76635712804489e-05	0.0053665
ANK3	30.3348	1.91011	0.648903	2.9436	0.00324421	0.0476919
SPOCK2	106.282	-2.62012	0.801303	-3.26982	0.00107615	0.0284749
P4HA1	23.7982	3.18346	0.700422	4.54506	5.49183873424046e-06	0.00226447
COMTD1	23.2138	-3.48918	1.06642	-3.27186	0.00106843	0.0284749
SCD	12.7518	3.44371	1.01818	3.38222	0.000719017	0.0231019
CUEDC2	13.0286	-2.75739	0.937541	-2.94109	0.00327064	0.0476919
GRK5	74.4996	-2.97702	0.834793	-3.56618	0.00036222	0.0155849
ACADSB	33.1091	4.09642	0.80253	5.10438	3.31873711372643e-07	0.00054737
PGGHG	518.879	-2.60403	0.649656	-4.00832	6.11514516663854e-05	0.00672394
PKP3	23.2271	-3.04767	0.931973	-3.27012	0.00107501	0.0284749
RNH1	93.7588	-2.31277	0.70978	-3.25843	0.00112032	0.0293299
RASSF7	114.216	-3.86248	0.873483	-4.42193	9.7823945210602e-06	0.00268907
PHRF1	60.4877	-1.80047	0.612158	-2.94119	0.00326952	0.0476919
EPS8L2	527.43	-2.81284	0.573897	-4.9013	9.52033616937519e-07	0.000971534
GATD1	63.0331	-3.56983	0.889795	-4.01197	6.02132165069161e-05	0.00672394
CD151	159.23	-2.01769	0.581975	-3.46697	0.000526355	0.0188725
TSPAN4	51.4799	-2.79144	0.7776	-3.58981	0.000330919	0.0150148
SYT8	34.3925	-3.82757	1.04814	-3.65177	0.000260439	0.0144792
EHF	16.945	3.34682	0.867974	3.8559	0.000115306	0.00891457
CD44	124.506	2.58842	0.794793	3.25672	0.00112708	0.0293514
SLC39A13	40.1314	-2.98717	0.909603	-3.28403	0.00102333	0.0282677
MS4A15	127.381	-4.09648	0.909824	-4.5025	6.7159606809925e-06	0.00245287
MYRF	229.819	-2.72986	0.674004	-4.05022	5.11692465203609e-05	0.00602822
FADS3	66.7957	-2.58598	0.832405	-3.10663	0.00189233	0.0364328
AHNAK	306.331	-2.17123	0.605816	-3.58398	0.000338397	0.0150148
STIP1	25.9378	3.44068	0.881466	3.90336	9.48665161469312e-05	0.00786078
CDC42BPG	59.8733	-2.84975	0.853642	-3.33834	0.000842809	0.0253898
NDUFV1	70.8431	-2.73006	0.757111	-3.60589	0.000311084	0.0150148
ZBTB16	201.951	-2.5834	0.819845	-3.15109	0.00162663	0.0348529
TAGLN	145.869	-4.17331	1.30007	-3.21006	0.00132709	0.0314183
FKBP4	36.9715	3.06679	0.812398	3.77498	0.00016002	0.0114751
EPS8	13.7178	2.56035	0.801871	3.19297	0.00140818	0.0324078
LRRK2	73.0434	2.0929	0.667572	3.13509	0.001718	0.0354235
HDAC7	233.615	-2.30548	0.594832	-3.87585	0.000106254	0.00847976
ADCY6	29.9518	-2.83003	0.881561	-3.21025	0.00132619	0.0314183
KRT7	849.91	-2.75519	0.605438	-4.55075	5.34562375054152e-06	0.00226447
KRT8	117.323	-3.23118	0.926124	-3.48893	0.000484956	0.0178898
MYL6	73.6078	-2.25685	0.752007	-3.0011	0.00269004	0.0429793
RASSF9	14.7568	3.86909	0.911596	4.2443	2.19272738312825e-05	0.0040362
NUDT4	12.6145	3.33829	0.842713	3.96136	7.45252877803499e-05	0.00709137
EID3	34.9628	3.0419	0.676652	4.49551	6.94021943572779e-06	0.00245287
CRY1	27.0537	2.38216	0.696707	3.41917	0.000628114	0.0209994
PHETA1	27.9347	-3.27445	0.883404	-3.70663	0.000210039	0.0129752
PXN	191.839	-2.08777	0.62445	-3.34338	0.00082764	0.0251237
PSMD9	12.1521	-2.99562	0.933096	-3.21041	0.00132544	0.0314183
RILPL1	82.5129	-2.00775	0.66001	-3.042	0.00235012	0.0410897
NCOR2	401.278	-2.27076	0.597908	-3.79785	0.000145958	0.0107791
STX2	106.879	-2.67337	0.76661	-3.48727	0.000487983	0.0178898
RGCC	294.533	-5.10155	1.43587	-3.55294	0.000380956	0.0159009
SCEL	354.734	-2.33805	0.704019	-3.321	0.000896965	0.0261637
COL4A1	108.669	-2.78424	0.752956	-3.69775	0.000217518	0.0129752
COL4A2	428.827	-1.9067	0.557067	-3.42274	0.000619935	0.0209148
NKX2-1	331.444	-2.57178	0.666624	-3.85791	0.000114359	0.00891457
SIX4	11.4301	5.19943	1.20772	4.30515	1.66872598244651e-05	0.00330274
ZFP36L1	176.907	-2.89605	0.754484	-3.83846	0.000123811	0.00942485
FOS	405.104	-4.55405	1.50781	-3.0203	0.00252524	0.0420703
SYNE3	40.5524	-2.6064	0.870559	-2.99394	0.00275398	0.0431225
C14orf132	28.1969	-2.8688	0.933366	-3.0736	0.0021149	0.0387068
AMN	33.7548	-2.89112	0.941184	-3.07179	0.00212778	0.0387068
TNFAIP2	22.2762	2.39203	0.796383	3.00362	0.0026679	0.0429793
INF2	279.468	-3.12987	0.705736	-4.4349	9.21148010649106e-06	0.00268108
NUDT14	39.312	-2.61746	0.83961	-3.11747	0.0018241	0.0362476
CRIP2	58.1567	-2.49225	0.823305	-3.02713	0.00246889	0.0419103
CCDC9B	70.142	-3.95085	1.00408	-3.93479	8.32696702647205e-05	0.00735747
DUOXA1	108.409	-2.62845	0.834297	-3.1505	0.00162993	0.0348529
RAB27A	86.5686	2.28263	0.584958	3.9022	9.53207073167688e-05	0.00786078
DAPK2	422.285	-2.37973	0.676507	-3.51767	0.00043535	0.016829
SNX22	66.4893	-5.27292	1.03247	-5.10711	3.27128429993889e-07	0.00054737
SMAD6	34.5179	-3.14429	1.06751	-2.94546	0.0032248	0.0476919
GRAMD2A	21.7715	-2.88836	0.928556	-3.1106	0.0018671	0.0363717
FAM219B	29.1623	-3.9128	0.954209	-4.10057	4.12140425752613e-05	0.0053665
COMMD4	20.3817	-3.0385	0.926939	-3.278	0.00104547	0.0282677
MFGE8	18.1242	2.92901	0.810822	3.6124	0.000303378	0.0150148
FAM174B	86.7884	-2.40123	0.788083	-3.04693	0.00231191	0.0407093
PIGQ	28.9798	-3.20329	0.885907	-3.61583	0.000299384	0.0150148
RHOT2	60.5818	-2.54776	0.844155	-3.01812	0.00254351	0.0420753
STUB1	34.7608	-2.11837	0.68282	-3.10238	0.00191972	0.0367896
MSLN	269.159	-2.63938	0.788657	-3.34668	0.000817858	0.02498
NME3	48.9785	-2.67881	0.88896	-3.01342	0.00258321	0.0421839
EME2	20.719	-2.9555	0.919946	-3.21268	0.00131501	0.0314183
HAGH	42.4321	-2.84831	0.831105	-3.42713	0.000609988	0.0209148
PKD1	18.0141	-2.82957	0.906689	-3.12077	0.0018038	0.0361924
BRICD5	19.5466	-3.4255	1.05053	-3.26073	0.00111126	0.0292475
E4F1	34.2382	-2.88348	0.896032	-3.21805	0.00129065	0.0314183
BICDL2	75.8573	-2.55608	0.831868	-3.0727	0.00212131	0.0387068
PAM16	33.8544	-3.00781	0.878932	-3.42212	0.000621358	0.0209148
EMP2	1196.95	-2.50245	0.635883	-3.93539	8.30615430168589e-05	0.00735747
SCNN1B	40.8453	-2.76682	0.825714	-3.35082	0.000805732	0.0247625
SH2B1	40.7646	-3.2187	0.870485	-3.69759	0.000217652	0.0129752
INO80E	123.075	-2.51307	0.638543	-3.93563	8.29779121883781e-05	0.00735747
SETD1A	13.4999	-2.73514	0.899824	-3.03964	0.00236859	0.0411221
C16orf58	23.8097	-3.21898	0.930519	-3.45934	0.000541498	0.0192758
KIFC3	90.6745	-2.79052	0.705909	-3.95308	7.71513139229675e-05	0.00720273
SLC38A7	14.1761	-3.03019	0.939067	-3.22681	0.00125178	0.0312554
E2F4	40.6475	-2.3448	0.743783	-3.15253	0.0016186	0.0348529
ELMO3	28.7046	-2.30189	0.78759	-2.92271	0.00347004	0.0498622
ENKD1	27.7973	-2.87943	0.919028	-3.13313	0.00172956	0.0354235
CENPT	78.0228	-1.99237	0.6077	-3.27854	0.00104345	0.0282677
SLC12A4	105.542	-2.24099	0.76254	-2.93885	0.00329434	0.0478017
ESRP2	86.86	-2.54756	0.79531	-3.20323	0.00135894	0.0320192
NFAT5	61.9849	2.12882	0.70409	3.0235	0.00249869	0.0419103
MLKL	29.352	2.83402	0.790425	3.58544	0.000336505	0.0150148
TAF1C	44.8248	-2.78408	0.900053	-3.09324	0.00197984	0.037248
PIEZO1	50.2863	-2.18926	0.744249	-2.94157	0.00326556	0.0476919
RPH3AL	78.449	-2.19954	0.690204	-3.18679	0.00143859	0.0325276
MYO1C	131.587	-2.08131	0.633312	-3.28639	0.0010148	0.0282677
SCARF1	53.2465	-2.92259	0.816771	-3.57823	0.000345935	0.0150148
RILP	65.1212	-3.44146	0.958903	-3.58895	0.000332009	0.0150148
ACADVL	133.551	-2.44489	0.72368	-3.37841	0.000729055	0.0232733
NEURL4	16.7991	-2.98004	0.948405	-3.14216	0.00167706	0.035311
FLCN	104.035	-2.20429	0.698236	-3.15693	0.00159438	0.034704
MIEF2	20.8849	-3.24816	0.993244	-3.27025	0.00107452	0.0284749
MMP28	55.5767	-2.44411	0.802869	-3.04422	0.00233288	0.0409329
PGAP3	16.1572	-3.13957	0.990391	-3.17003	0.00152423	0.0338202
KRT19	163.776	-2.82815	0.708229	-3.99328	6.51661585952825e-05	0.00686047
ATP6V0A1	16.4853	2.3214	0.701534	3.30903	0.000936207	0.0264745
MLX	38.2994	-3.02215	0.910381	-3.31965	0.000901306	0.0261637
ITGA3	207.723	-2.12702	0.606543	-3.5068	0.000453537	0.0171899
RSAD1	17.8468	-2.68339	0.919053	-2.91973	0.00350332	0.0499552
CUEDC1	44.0838	-2.4596	0.76831	-3.20131	0.00136806	0.0320812
LLGL2	339.892	-3.25905	0.665757	-4.89526	9.81744207070796e-07	0.000971534
UNC13D	163.467	-3.46707	0.759173	-4.56691	4.94975993104372e-06	0.00226447
TBC1D16	11.5914	-2.84923	0.96612	-2.94915	0.00318651	0.0474905
AATK	125.264	-3.06499	0.823521	-3.72181	0.000197802	0.0124665
ACTG1	24.9214	-3.05812	0.999856	-3.05856	0.002224	0.0396842
HGS	83.5178	-1.77621	0.58555	-3.0334	0.00241816	0.0412588
ARHGDIA	42.0258	-2.4165	0.712899	-3.38968	0.000699737	0.0229291
RFNG	14.7581	-2.65966	0.876148	-3.03562	0.0024004	0.0411645
ANKRD29	252.069	-2.96783	0.793266	-3.74129	0.000183081	0.0124665
FSTL3	78.9453	-2.42879	0.769562	-3.15606	0.00159914	0.034704
CIRBP	421.263	-2.77022	0.682144	-4.06104	4.88539246970672e-05	0.00602822
PLEKHJ1	65.7716	-2.48291	0.739968	-3.35542	0.000792442	0.0245063
DUS3L	16.5164	-2.77298	0.938309	-2.95529	0.00312375	0.0468373
STXBP2	93.4816	-1.99457	0.664165	-3.00312	0.00267227	0.0429793
KANK3	22.8164	-3.22387	0.995045	-3.23992	0.00119563	0.0304947
QTRT1	53.6131	-2.55709	0.875082	-2.92211	0.00347665	0.0498622
DNM2	544.017	-2.28156	0.650897	-3.50525	0.000456176	0.0171899
KANK2	48.8711	-2.57989	0.87067	-2.96311	0.00304552	0.0465099
RAD23A	25.9208	-2.85159	0.85452	-3.33707	0.00084667	0.0253898
STX10	41.05	-2.81965	0.85278	-3.30642	0.000944968	0.0265665
IER2	346.077	-4.02018	1.30767	-3.0743	0.00210998	0.0387068
MRI1	20.7399	-3.21802	0.971677	-3.31182	0.000926908	0.0264745
BABAM1	15.0991	-2.80056	0.922714	-3.03513	0.00240431	0.0411645
WTIP	213.214	-3.17079	0.781795	-4.05578	4.99681533138845e-05	0.00602822
KMT2B	25.333	-2.71866	0.918796	-2.95894	0.00308698	0.0467934
PROSER3	25.2982	-2.39375	0.793362	-3.01722	0.00255105	0.0420753
ZFP36	481.787	-3.37712	0.807269	-4.18339	2.87194817790745e-05	0.004584
DYRK1B	15.2549	-3.09527	0.860464	-3.59721	0.000321643	0.0150148
COQ8B	24.7421	-2.92219	0.88965	-3.28465	0.00102107	0.0282677
EGLN2	51.2124	-3.33054	0.900647	-3.69795	0.000217352	0.0129752
ARHGEF1	170.593	-1.75083	0.583746	-2.9993	0.002706	0.0430524
PPP1R37	27.0675	-2.26856	0.705269	-3.21659	0.00129726	0.0314183
FOSB	303.5	-5.7278	1.8842	-3.03992	0.00236645	0.0411221
DMPK	60.4273	-2.46026	0.678971	-3.62351	0.000290628	0.0150148
HIF3A	17.2735	-3.3028	0.995405	-3.31804	0.000906502	0.0261637
CYTH2	213.746	-2.3099	0.549687	-4.20221	2.64323849432957e-05	0.00442317
FAM83E	74.8275	-2.9997	0.8373	-3.58258	0.000340213	0.0150148
NTF4	24.6216	-3.44244	1.02464	-3.35967	0.00078036	0.0242866
SNRNP70	211.428	-2.30538	0.634438	-3.63374	0.000279342	0.0150148
MED25	54.845	-2.47178	0.842539	-2.93372	0.00334922	0.048456
KLK11	30.9124	-2.64019	0.897389	-2.94208	0.00326016	0.0476919
LENG8	406.038	-1.77622	0.552007	-3.21775	0.00129201	0.0314183
EPS8L1	53.6147	-2.57998	0.853106	-3.02421	0.00249281	0.0419103
PPP1R12C	191.715	-2.17981	0.617714	-3.52883	0.000417395	0.0165116
ZNF606	19.4382	-3.3188	0.939558	-3.5323	0.00041196	0.0165116
LRRN4	79.3316	-2.68756	0.90908	-2.95635	0.00311307	0.046819
MACROD2	12.4373	3.84511	1.24121	3.09788	0.00194909	0.0368094
ID1	222.064	-4.01442	0.899522	-4.46283	8.08836127605317e-06	0.00262286
COMMD7	13.164	-3.30739	0.920034	-3.59485	0.000324576	0.0150148
MYL9	169.99	-2.88471	0.78852	-3.65838	0.00025381	0.014271
LPIN3	25.0931	-2.97706	0.940606	-3.16504	0.00155061	0.0342518
B4GALT5	19.4673	2.31405	0.715792	3.23286	0.00122559	0.0310985
NPEPL1	103.909	-2.44206	0.708074	-3.44887	0.000562932	0.0197545
PHACTR3	27.1711	-4.53485	1.10499	-4.10398	4.06104010083559e-05	0.0053665
LAMA5	525.722	-2.3261	0.570311	-4.07865	4.52981567922182e-05	0.00574706
UCKL1	85.0331	-2.11611	0.66228	-3.19518	0.00139744	0.0324078
SLC19A1	141.058	-2.96489	0.796965	-3.72023	0.000199041	0.0124665
COMT	41.6669	-2.09782	0.695807	-3.01494	0.00257027	0.0421115
DGCR8	29.4743	-2.77194	0.867931	-3.19374	0.00140443	0.0324078
TRMT2A	16.0734	-3.05803	0.989063	-3.09185	0.00198914	0.0372813
LZTR1	21.1414	-3.38374	0.970331	-3.4872	0.000488102	0.0178898
SUSD2	114.304	-2.89132	0.816473	-3.54122	0.000398274	0.016153
SEC14L4	87.7609	-4.02986	1.29199	-3.11911	0.00181401	0.0361924
TIMP3	122.496	-2.73342	0.774559	-3.52901	0.000417122	0.0165116
TRIOBP	73.344	-2.55149	0.80488	-3.17003	0.00152422	0.0338202
SCUBE1	18.0947	-2.98436	0.962704	-3.09998	0.00193533	0.0368094
CD99	29.7248	-3.00271	0.819488	-3.66413	0.00024818	0.014271
SYTL4	67.0914	-3.015	0.732918	-4.11369	3.89377096397575e-05	0.0053665
COL4A5	60.9887	-4.01076	1.00943	-3.97328	7.08907924172806e-05	0.00701535
ACSL4	15.4826	2.42926	0.781313	3.1092	0.00187593	0.0364004
SLC6A14	13.3866	3.15738	1.04885	3.01032	0.00260973	0.0424768
IDH3G	28.2866	-2.49529	0.808278	-3.08716	0.00202076	0.037731
NAA10	36.6758	-2.05401	0.691068	-2.97222	0.00295653	0.0458077
DEPRECATED-ENSG00000102934	11.3689	-4.36357	1.03032	-4.23515	2.28402430613949e-05	0.0040362
DEPRECATED-ENSG00000171345	71.9443	-2.59551	0.814784	-3.18552	0.00144494	0.0325276
FGG	14.1773	8.35804	2.59251	3.22392	0.0012645	0.0312836

## Sheet: Suppl Table 4
Suppl Table 4: GO analyses results of the differentially up (positive regulation) and downregulated (negative regulation) genes in the AT1 cell clusters from non-smoking HIV subjects (HIV-NS) to healthy non-smoking (NS) controls.
	ONTOLOGY	ID	Description	GeneRatio	BgRatio	pvalue	p.adjust	qvalue	geneID	Count
Positive Regulation
GO:0006957	BP	GO:0006957	complement activation, alternative pathway	7|68	26/21261	1.56185867729199e-12	2.69732993568326e-09	2.35429644829697e-09	CFB/CFB/CFB/CFB/CFB/CFB/CFB	7
GO:0006956	BP	GO:0006956	complement activation	7|68	92/21261	1.76198518565478e-08	1.52147420781291e-05	1.32798041360929e-05	CFB/CFB/CFB/CFB/CFB/CFB/CFB	7
GO:0006959	BP	GO:0006959	humoral immune response	8|68	343/21261	1.34648211228705e-05	0.00775125	0.00676548	TNFRSF21/CFB/CFB/CFB/CFB/CFB/CFB/CFB	8
GO:0005601	CC	GO:0005601	classical-complement-pathway C3/C5 convertase complex	7|69	14/22568	6.16015462707814e-15	1.26283169855102e-12	1.09585908629074e-12	CFB/CFB/CFB/CFB/CFB/CFB/CFB	7
GO:0072562	CC	GO:0072562	blood microparticle	8|69	180/22568	7.73841790551255e-08	7.93187835315036e-06	6.88311908437695e-06	CFB/CFB/CFB/CFB/CFB/CFB/CFB/FGG	8
GO:0001848	MF	GO:0001848	complement binding	7|69	41/21059	6.10256340034071e-11	1.1838972996661e-08	1.00210514784542e-08	CFB/CFB/CFB/CFB/CFB/CFB/CFB	7
GO:0004252	MF	GO:0004252	serine-type endopeptidase activity	7|69	201/21059	4.25071311390957e-06	0.000412319	0.000349006	CFB/CFB/CFB/CFB/CFB/CFB/CFB	7
GO:0008236	MF	GO:0008236	serine-type peptidase activity	7|69	220/21059	7.68712533092627e-06	0.000419331	0.000354941	CFB/CFB/CFB/CFB/CFB/CFB/CFB	7
GO:0017171	MF	GO:0017171	serine hydrolase activity	7|69	224/21059	8.64600346964921e-06	0.000419331	0.000354941	CFB/CFB/CFB/CFB/CFB/CFB/CFB	7
GO:0004706	MF	GO:0004706	JUN kinase kinase kinase activity	2|69	11/21059	0.000570918	0.0207905	0.0175981	LRRK2/MAP3K5	2
GO:0004175	MF	GO:0004175	endopeptidase activity	7|69	447/21059	0.000643006	0.0207905	0.0175981	CFB/CFB/CFB/CFB/CFB/CFB/CFB	7
GO:0004659	MF	GO:0004659	prenyltransferase activity	2|69	19/21059	0.00174522	0.0483676	0.0409405	FDFT1/FDFT1	2
Negative Regulation
GO:0038063	BP	GO:0038063	collagen-activated tyrosine kinase receptor signaling pathway	11/297	16/21261	1.34884695287644e-17	4.13286706361341e-14	3.46014739385251e-14	COL4A2/COL4A1/COL4A5/DDR1/DDR1/DDR1/DDR1/DDR1/DDR1/DDR1/COL4A3	11
GO:0038083	BP	GO:0038083	peptidyl-tyrosine autophosphorylation	11/297	26/21261	2.10743170391007e-14	3.22858537039022e-11	2.70305845390991e-11	CAV1/DDR1/AATK/DDR1/DDR1/DDR1/DDR1/DDR1/DDR1/EGFR/VEGFA	11
GO:0098814	BP	GO:0098814	spontaneous synaptic transmission	10/297	23/21261	2.37062551974729e-13	2.42119886416857e-10	2.02709276899093e-10	RPH3AL/RPH3AL/AGER/AGER/AGER/AGER/AGER/AGER/AGER/RPH3AL	10
GO:0038065	BP	GO:0038065	collagen-activated signaling pathway	11/297	39/21261	3.89097701287299e-12	2.98048839186071e-09	2.4953449948346e-09	COL4A2/COL4A1/COL4A5/DDR1/DDR1/DDR1/DDR1/DDR1/DDR1/DDR1/COL4A3	11
GO:2001200	BP	GO:2001200	positive regulation of dendritic cell differentiation	7/297	10/21261	1.1200544565196e-11	6.86369370955212e-09	5.7464688642911e-09	AGER/AGER/AGER/AGER/AGER/AGER/AGER	7
GO:0022612	BP	GO:0022612	gland morphogenesis	17/297	141/21261	1.38916786880833e-11	7.09401725004789e-09	5.93930192330861e-09	LAMA5/ID4/ESRP2/CAV1/SCRIB/DDR1/DDR1/DDR1/DDR1/DDR1/DDR1/DDR1/EGFR/PLXNA1/WNT3A/SCRIB/LIMS2	17
GO:0002693	BP	GO:0002693	positive regulation of cellular extravasation	9/297	25/21261	3.01428729495215e-11	1.1656193914743e-08	9.758878854689e-09	CD99/CD99/AGER/AGER/AGER/AGER/AGER/AGER/AGER	9
GO:2000439	BP	GO:2000439	positive regulation of monocyte extravasation	7/297	11/21261	3.04339266703473e-11	1.1656193914743e-08	9.758878854689e-09	AGER/AGER/AGER/AGER/AGER/AGER/AGER	7
GO:0061302	BP	GO:0061302	smooth muscle cell-matrix adhesion	7/297	12/21261	7.21699132883586e-11	2.21128614315531e-08	1.85134819667084e-08	DDR1/DDR1/DDR1/DDR1/DDR1/DDR1/DDR1	7
GO:0150003	BP	GO:0150003	regulation of spontaneous synaptic transmission	7/297	12/21261	7.21699132883586e-11	2.21128614315531e-08	1.85134819667084e-08	AGER/AGER/AGER/AGER/AGER/AGER/AGER	7
GO:1902961	BP	GO:1902961	positive regulation of aspartic-type endopeptidase activity involved in amyloid precursor protein catabolic process	7/297	13/21261	1.54502685986075e-10	3.94496858217779e-08	3.30283373463215e-08	AGER/AGER/AGER/AGER/AGER/AGER/AGER	7
GO:2000437	BP	GO:2000437	regulation of monocyte extravasation	7/297	13/21261	1.54502685986075e-10	3.94496858217779e-08	3.30283373463215e-08	AGER/AGER/AGER/AGER/AGER/AGER/AGER	7
GO:0050930	BP	GO:0050930	induction of positive chemotaxis	8/297	21/21261	2.29399772256058e-10	5.40677617071201e-08	4.52669833998391e-08	AGER/AGER/AGER/AGER/AGER/AGER/AGER/VEGFA	8
GO:1905247	BP	GO:1905247	positive regulation of aspartic-type peptidase activity	7/297	14/21261	3.05319524226877e-10	6.68213587307964e-08	5.5944637634654e-08	AGER/AGER/AGER/AGER/AGER/AGER/AGER	7
GO:0009757	BP	GO:0009757	hexose mediated signaling	7/297	15/21261	5.65646621618123e-10	9.62856249243294e-08	8.06129132680331e-08	AGER/AGER/AGER/AGER/AGER/AGER/AGER	7
GO:0010182	BP	GO:0010182	sugar mediated signaling pathway	7/297	15/21261	5.65646621618123e-10	9.62856249243294e-08	8.06129132680331e-08	AGER/AGER/AGER/AGER/AGER/AGER/AGER	7
GO:0010255	BP	GO:0010255	glucose mediated signaling pathway	7/297	15/21261	5.65646621618123e-10	9.62856249243294e-08	8.06129132680331e-08	AGER/AGER/AGER/AGER/AGER/AGER/AGER	7
GO:1902959	BP	GO:1902959	regulation of aspartic-type endopeptidase activity involved in amyloid precursor protein catabolic process	7/297	15/21261	5.65646621618123e-10	9.62856249243294e-08	8.06129132680331e-08	AGER/AGER/AGER/AGER/AGER/AGER/AGER	7
GO:0035696	BP	GO:0035696	monocyte extravasation	7/297	16/21261	9.93602837135633e-10	1.52219954649179e-07	1.27442637584186e-07	AGER/AGER/AGER/AGER/AGER/AGER/AGER	7
GO:1905245	BP	GO:1905245	regulation of aspartic-type peptidase activity	7/297	16/21261	9.93602837135633e-10	1.52219954649179e-07	1.27442637584186e-07	AGER/AGER/AGER/AGER/AGER/AGER/AGER	7
GO:0007595	BP	GO:0007595	lactation	10/297	49/21261	1.23567296986683e-09	1.80290570460569e-07	1.50944111657416e-07	CAV1/DDR1/DDR1/DDR1/DDR1/DDR1/DDR1/DDR1/VEGFA/NCOR2	10
GO:0010810	BP	GO:0010810	regulation of cell-substrate adhesion	19/297	240/21261	1.33490473021881e-09	1.85915822426837e-07	1.55653723805896e-07	ACTG1/TRIOBP/ACTG1/DDR1/DDR1/EMP2/DDR1/DDR1/DDR1/DDR1/DDR1/SPOCK2/UNC13D/LIMS2/VEGFA/LIMCH1/ITGA3/PRKCZ/TACSTD2	19
GO:0038066	BP	GO:0038066	p38MAPK cascade	11/297	65/21261	1.50564433455782e-09	1.89399007584628e-07	1.58569940045259e-07	AGER/AGER/AGER/DUSP1/AGER/ZFP36L1/AGER/AGER/AGER/VEGFA/ZFP36	11
GO:0060603	BP	GO:0060603	mammary gland duct morphogenesis	9/297	37/21261	1.58459592523034e-09	1.89399007584628e-07	1.58569940045259e-07	SCRIB/DDR1/DDR1/DDR1/DDR1/DDR1/DDR1/DDR1/SCRIB	9
GO:0060749	BP	GO:0060749	mammary gland alveolus development	8/297	26/21261	1.65746943637824e-09	1.89399007584628e-07	1.58569940045259e-07	DDR1/DDR1/DDR1/DDR1/DDR1/DDR1/DDR1/VEGFA	8
GO:0061377	BP	GO:0061377	mammary gland lobule development	8/297	26/21261	1.65746943637824e-09	1.89399007584628e-07	1.58569940045259e-07	DDR1/DDR1/DDR1/DDR1/DDR1/DDR1/DDR1/VEGFA	8
GO:0009756	BP	GO:0009756	carbohydrate mediated signaling	7/297	17/21261	1.66898603289327e-09	1.89399007584628e-07	1.58569940045259e-07	AGER/AGER/AGER/AGER/AGER/AGER/AGER	7
GO:0060443	BP	GO:0060443	mammary gland morphogenesis	10/297	51/21261	1.8745509967727e-09	2.05129437646841e-07	1.71739878914852e-07	CAV1/SCRIB/DDR1/DDR1/DDR1/DDR1/DDR1/DDR1/DDR1/SCRIB	10
GO:0031589	BP	GO:0031589	cell-substrate adhesion	24/297	403/21261	2.84269933511608e-09	3.00345888372264e-07	2.51457650805005e-07	ACTG1/LAMA5/TRIOBP/MSLN/ACTG1/DDR1/DDR1/EMP2/DDR1/SMAD6/DDR1/DDR1/DDR1/DDR1/SPOCK2/UNC13D/PXN/PKD1/LIMS2/VEGFA/LIMCH1/ITGA3/PRKCZ/TACSTD2	24
GO:1900272	BP	GO:1900272	negative regulation of long-term synaptic potentiation	7/297	19/21261	4.22171799723261e-09	4.3117813145069e-07	3.60993921377399e-07	AGER/AGER/AGER/AGER/AGER/AGER/AGER	7
GO:0071639	BP	GO:0071639	positive regulation of monocyte chemotactic protein-1 production	7/297	21/21261	9.51162493139121e-09	9.4011673515428e-07	7.87091000264869e-07	AGER/AGER/AGER/AGER/AGER/AGER/AGER	7
GO:0050927	BP	GO:0050927	positive regulation of positive chemotaxis	8/297	32/21261	1.0375756810782e-08	9.93478714632378e-07	8.31767083811703e-07	AGER/AGER/AGER/AGER/AGER/AGER/AGER/VEGFA	8
GO:0006438	BP	GO:0006438	valyl-tRNA aminoacylation	6/297	13/21261	1.11667232321735e-08	1.03681333282968e-06	8.68047990966724e-07	VARS2/VARS2/VARS2/VARS2/VARS2/VARS2	6
GO:0050926	BP	GO:0050926	regulation of positive chemotaxis	8/297	33/21261	1.35309078936464e-08	1.20670712560666e-06	1.01028764089028e-06	AGER/AGER/AGER/AGER/AGER/AGER/AGER/VEGFA	8
GO:0010715	BP	GO:0010715	regulation of extracellular matrix disassembly	7/297	22/21261	1.37841871397628e-08	1.20670712560666e-06	1.01028764089028e-06	DDR1/DDR1/DDR1/DDR1/DDR1/DDR1/DDR1	7
GO:0007566	BP	GO:0007566	embryo implantation	10/297	66/21261	2.57314922606035e-08	2.19003589684692e-06	1.83355691927166e-06	DDR1/DDR1/EMP2/DDR1/DDR1/DDR1/DDR1/DDR1/VEGFA/HSPG2	10
GO:0002691	BP	GO:0002691	regulation of cellular extravasation	9/297	51/21261	3.26513388037405e-08	2.70388384039624e-06	2.26376422943714e-06	CD99/CD99/AGER/AGER/AGER/AGER/AGER/AGER/AGER	9
GO:1900744	BP	GO:1900744	regulation of p38MAPK cascade	9/297	53/21261	4.64130433074513e-08	3.74235696563239e-06	3.13320184322047e-06	AGER/AGER/AGER/DUSP1/AGER/AGER/AGER/AGER/VEGFA	9
GO:1900745	BP	GO:1900745	positive regulation of p38MAPK cascade	8/297	39/21261	5.57523130493278e-08	4.38013044059334e-06	3.66716293930396e-06	AGER/AGER/AGER/AGER/AGER/AGER/AGER/VEGFA	8
GO:0048754	BP	GO:0048754	branching morphogenesis of an epithelial tube	15/297	186/21261	5.87343896114482e-08	4.49905424423693e-06	3.76672914429209e-06	LAMA5/COL4A1/ESRP2/NKX2-1/DDR1/DDR1/DDR1/DDR1/DDR1/DDR1/DDR1/PKD1/VEGFA/TACSTD2/CTNNBIP1	15
GO:0045056	BP	GO:0045056	transcytosis	7/297	27/21261	6.76020415051053e-08	4.70756034481006e-06	3.94129605617085e-06	AGER/AGER/AGER/AGER/AGER/AGER/AGER	7
GO:0071605	BP	GO:0071605	monocyte chemotactic protein-1 production	7/297	27/21261	6.76020415051053e-08	4.70756034481006e-06	3.94129605617085e-06	AGER/AGER/AGER/AGER/AGER/AGER/AGER	7
GO:0071637	BP	GO:0071637	regulation of monocyte chemotactic protein-1 production	7/297	27/21261	6.76020415051053e-08	4.70756034481006e-06	3.94129605617085e-06	AGER/AGER/AGER/AGER/AGER/AGER/AGER	7
GO:1900452	BP	GO:1900452	regulation of long-term synaptic depression	7/297	27/21261	6.76020415051053e-08	4.70756034481006e-06	3.94129605617085e-06	AGER/AGER/AGER/AGER/AGER/AGER/AGER	7
GO:0061138	BP	GO:0061138	morphogenesis of a branching epithelium	16/297	218/21261	7.90401423124036e-08	5.38175546767122e-06	4.50575033486147e-06	LAMA5/COL4A1/ESRP2/NKX2-1/DDR1/DDR1/DDR1/DDR1/DDR1/DDR1/DDR1/PLXNA1/PKD1/VEGFA/TACSTD2/CTNNBIP1	16
GO:0060444	BP	GO:0060444	branching involved in mammary gland duct morphogenesis	7/297	28/21261	8.90632472445573e-08	5.78478701539641e-06	4.84317917978599e-06	DDR1/DDR1/DDR1/DDR1/DDR1/DDR1/DDR1	7
GO:0046006	BP	GO:0046006	regulation of activated T cell proliferation	9/297	57/21261	8.97259170307066e-08	5.78478701539641e-06	4.84317917978599e-06	SCRIB/AGER/AGER/AGER/AGER/AGER/AGER/AGER/SCRIB	9
GO:0050918	BP	GO:0050918	positive chemotaxis	11/297	95/21261	9.06232952803615e-08	5.78478701539641e-06	4.84317917978599e-06	SEMA5A/SCRIB/AGER/AGER/AGER/AGER/AGER/AGER/AGER/SCRIB/VEGFA	11
GO:0001952	BP	GO:0001952	regulation of cell-matrix adhesion	13/297	141/21261	9.50394152248432e-08	5.94287282140652e-06	4.97553286579899e-06	ACTG1/ACTG1/DDR1/DDR1/EMP2/DDR1/DDR1/DDR1/DDR1/DDR1/VEGFA/LIMCH1/PRKCZ	13
GO:1990138	BP	GO:1990138	neuron projection extension	15/297	196/21261	1.17208070615844e-07	7.18251056733895e-06	6.01339090717501e-06	SEMA5A/DDR1/DDR1/DDR1/LAMB2/DDR1/DDR1/DDR1/DDR1/SEMA3B/PLXNA1/WNT3A/VEGFA/DNM2/PRKCZ	15
GO:0031346	BP	GO:0031346	positive regulation of cell projection organization	21/297	386/21261	1.33056198130947e-07	7.99380766810239e-06	6.69263064695806e-06	SEMA5A/SCARF1/PPP1R35/STK25/DDR1/DDR1/DDR1/DDR1/DDR1/DDR1/DDR1/SCARF1/PLXNB1/PLXNA1/DDX56/WNT3A/EPS8L2/VEGFA/ITGA3/EPS8L1/AGRN	21
GO:0050798	BP	GO:0050798	activated T cell proliferation	9/297	60/21261	1.42132762366305e-07	8.37489969019919e-06	7.01169113130941e-06	SCRIB/AGER/AGER/AGER/AGER/AGER/AGER/AGER/SCRIB	9
GO:0044319	BP	GO:0044319	wound healing, spreading of cells	8/297	44/21261	1.51167571252448e-07	8.57735996884263e-06	7.18119631856173e-06	CD151/DDR1/DDR1/DDR1/DDR1/DDR1/DDR1/DDR1	8
GO:0090505	BP	GO:0090505	epiboly involved in wound healing	8/297	44/21261	1.51167571252448e-07	8.57735996884263e-06	7.18119631856173e-06	CD151/DDR1/DDR1/DDR1/DDR1/DDR1/DDR1/DDR1	8
GO:0007589	BP	GO:0007589	body fluid secretion	11/297	100/21261	1.54524546945195e-07	8.60842203345594e-06	7.2072023139797e-06	CAV1/DDR1/DDR1/DDR1/DDR1/DDR1/DDR1/DDR1/VEGFA/NCOR2/SCNN1B	11
GO:0090504	BP	GO:0090504	epiboly	8/297	45/21261	1.81639519225474e-07	9.9382765519081e-06	8.32059226226469e-06	CD151/DDR1/DDR1/DDR1/DDR1/DDR1/DDR1/DDR1	8
GO:0001666	BP	GO:0001666	response to hypoxia	19/297	328/21261	2.0459304936134e-07	1.09977737411078e-05	9.20763178750852e-06	RGCC/WTIP/EGLN2/CAV1/AGER/AGER/AGER/AGER/ZFP36L1/AGER/AGER/AGER/FOS/LIMD1/STUB1/HIF3A/VEGFA/HSPG2/LMNA	19
GO:0001763	BP	GO:0001763	morphogenesis of a branching structure	16/297	234/21261	2.0903129570394e-07	1.10426187937392e-05	9.24517727097099e-06	LAMA5/COL4A1/ESRP2/NKX2-1/DDR1/DDR1/DDR1/DDR1/DDR1/DDR1/DDR1/PLXNA1/PKD1/VEGFA/TACSTD2/CTNNBIP1	16
GO:0030879	BP	GO:0030879	mammary gland development	13/297	152/21261	2.29630445927183e-07	1.19252150223879e-05	9.98411055708375e-06	CAV1/SCRIB/DDR1/DDR1/DDR1/DDR1/DDR1/DDR1/DDR1/WNT3A/SCRIB/VEGFA/NCOR2	13
GO:0042104	BP	GO:0042104	positive regulation of activated T cell proliferation	7/297	33/21261	3.02677908065424e-07	1.5456751838541e-05	1.29408081044814e-05	AGER/AGER/AGER/AGER/AGER/AGER/AGER	7
GO:0030198	BP	GO:0030198	extracellular matrix organization	20/297	376/21261	3.81248359929728e-07	1.91499176200768e-05	1.60328257661561e-05	RGCC/COL4A2/COL4A1/COL4A5/MMP28/CAV1/DDR1/SLC39A8/DDR1/DDR1/LAMB2/DDR1/MMP28/DDR1/DDR1/DDR1/SPOCK2/WNT3A/COL4A3/COL4A4	20
GO:0043062	BP	GO:0043062	extracellular structure organization	20/297	377/21261	3.97590453707698e-07	1.96486637122643e-05	1.64503894004357e-05	RGCC/COL4A2/COL4A1/COL4A5/MMP28/CAV1/DDR1/SLC39A8/DDR1/DDR1/LAMB2/DDR1/MMP28/DDR1/DDR1/DDR1/SPOCK2/WNT3A/COL4A3/COL4A4	20
GO:0045229	BP	GO:0045229	external encapsulating structure organization	20/297	379/21261	4.32214312936911e-07	2.10207088069634e-05	1.75991024332039e-05	RGCC/COL4A2/COL4A1/COL4A5/MMP28/CAV1/DDR1/SLC39A8/DDR1/DDR1/LAMB2/DDR1/MMP28/DDR1/DDR1/DDR1/SPOCK2/WNT3A/COL4A3/COL4A4	20
GO:0034116	BP	GO:0034116	positive regulation of heterotypic cell-cell adhesion	7/297	35/21261	4.65175438930264e-07	2.22702741387864e-05	1.86452721163331e-05	AGER/AGER/AGER/AGER/AGER/AGER/AGER	7
GO:0036293	BP	GO:0036293	response to decreased oxygen levels	19/297	347/21261	4.84162171269922e-07	2.28226598887852e-05	1.91077443139239e-05	RGCC/WTIP/EGLN2/CAV1/AGER/AGER/AGER/AGER/ZFP36L1/AGER/AGER/AGER/FOS/LIMD1/STUB1/HIF3A/VEGFA/HSPG2/LMNA	19
GO:0007565	BP	GO:0007565	female pregnancy	14/297	198/21261	8.12402599816034e-07	3.77151752399444e-05	3.1576158464939e-05	SLC19A1/DDR1/DDR1/EMP2/DDR1/DDR1/DDR1/DDR1/DDR1/FOS/VEGFA/ITGA3/HSPG2/FOSB	14
GO:1903523	BP	GO:1903523	negative regulation of blood circulation	7/297	38/21261	8.42260377089127e-07	3.85176984388222e-05	3.22480524582279e-05	AGER/AGER/AGER/AGER/AGER/AGER/AGER	7
GO:0106074	BP	GO:0106074	aminoacyl-tRNA metabolism involved in translational fidelity	6/297	25/21261	1.00062232537851e-06	4.377243415949e-05	3.66474584467078e-05	VARS2/VARS2/VARS2/VARS2/VARS2/VARS2	6
GO:1903053	BP	GO:1903053	regulation of extracellular matrix organization	9/297	75/21261	1.00549130282964e-06	4.377243415949e-05	3.66474584467078e-05	RGCC/DDR1/DDR1/DDR1/LAMB2/DDR1/DDR1/DDR1/DDR1	9
GO:0032693	BP	GO:0032693	negative regulation of interleukin-10 production	7/297	39/21261	1.01430901609784e-06	4.377243415949e-05	3.66474584467078e-05	AGER/AGER/AGER/AGER/AGER/AGER/AGER	7
GO:2001198	BP	GO:2001198	regulation of dendritic cell differentiation	7/297	39/21261	1.01430901609784e-06	4.377243415949e-05	3.66474584467078e-05	AGER/AGER/AGER/AGER/AGER/AGER/AGER	7
GO:1902993	BP	GO:1902993	positive regulation of amyloid precursor protein catabolic process	7/297	40/21261	1.21486070539322e-06	5.16990722406227e-05	4.32838529099896e-05	AGER/AGER/AGER/AGER/AGER/AGER/AGER	7
GO:0061180	BP	GO:0061180	mammary gland epithelium development	9/297	78/21261	1.40751808875056e-06	5.90771975881058e-05	4.94610177690716e-05	SCRIB/DDR1/DDR1/DDR1/DDR1/DDR1/DDR1/DDR1/SCRIB	9
GO:0048143	BP	GO:0048143	astrocyte activation	7/297	41/21261	1.44757953877091e-06	5.99376176593792e-05	5.01813845801522e-05	AGER/AGER/AGER/AGER/AGER/AGER/AGER	7
GO:0070482	BP	GO:0070482	response to oxygen levels	19/297	375/21261	1.54692408694416e-06	6.31970053652922e-05	5.29102315773042e-05	RGCC/WTIP/EGLN2/CAV1/AGER/AGER/AGER/AGER/ZFP36L1/AGER/AGER/AGER/FOS/LIMD1/STUB1/HIF3A/VEGFA/HSPG2/LMNA	19
GO:0014002	BP	GO:0014002	astrocyte development	8/297	60/21261	1.79827079919243e-06	7.24987069569157e-05	6.06978661721875e-05	AGER/AGER/AGER/LAMB2/AGER/AGER/AGER/AGER	8
GO:0007160	BP	GO:0007160	cell-matrix adhesion	16/297	279/21261	2.16538667376732e-06	8.61655164730267e-05	7.21400864520978e-05	ACTG1/MSLN/ACTG1/DDR1/DDR1/EMP2/DDR1/DDR1/DDR1/DDR1/DDR1/PKD1/VEGFA/LIMCH1/ITGA3/PRKCZ	16
GO:0034114	BP	GO:0034114	regulation of heterotypic cell-cell adhesion	7/297	45/21261	2.78562232189494e-06	0.000109425	9.16135168482856e-05	AGER/AGER/AGER/AGER/AGER/AGER/AGER	7
GO:0046777	BP	GO:0046777	protein autophosphorylation	14/297	221/21261	2.98706741915819e-06	0.000115853	9.69951139305597e-05	CAV1/STK25/DDR1/AATK/DDR1/DDR1/DDR1/DDR1/DDR1/DDR1/GRK5/EGFR/VEGFA/DAPK2	14
GO:0006450	BP	GO:0006450	regulation of translational fidelity	6/297	30/21261	3.16340992775549e-06	0.000121159	0.000101437	VARS2/VARS2/VARS2/VARS2/VARS2/VARS2	6
GO:0044703	BP	GO:0044703	multi-organism reproductive process	14/297	224/21261	3.49542944923447e-06	0.000132222	0.0001107	SLC19A1/DDR1/DDR1/EMP2/DDR1/DDR1/DDR1/DDR1/DDR1/FOS/VEGFA/ITGA3/HSPG2/FOSB	14
GO:0048588	BP	GO:0048588	developmental cell growth	15/297	260/21261	4.19381410832959e-06	0.000155504	0.000130192	SEMA5A/DDR1/DDR1/DDR1/LAMB2/DDR1/DDR1/DDR1/DDR1/SEMA3B/PLXNA1/WNT3A/VEGFA/DNM2/PRKCZ	15
GO:0002011	BP	GO:0002011	morphogenesis of an epithelial sheet	8/297	67/21261	4.21240109849717e-06	0.000155504	0.000130192	CD151/DDR1/DDR1/DDR1/DDR1/DDR1/DDR1/DDR1	8
GO:0044706	BP	GO:0044706	multi-multicellular organism process	14/297	229/21261	4.51549790292884e-06	0.000164708	0.000137898	SLC19A1/DDR1/DDR1/EMP2/DDR1/DDR1/DDR1/DDR1/DDR1/FOS/VEGFA/ITGA3/HSPG2/FOSB	14
GO:0010975	BP	GO:0010975	regulation of neuron projection development	21/297	484/21261	5.04841377012765e-06	0.000179867	0.000150589	SEMA5A/SCARF1/PTPRF/STK25/DDR1/DDR1/DDR1/DDR1/DDR1/DDR1/DDR1/ADCY6/SCARF1/SEMA3B/PLXNB1/PLXNA1/DDX56/WNT3A/VEGFA/ITGA3/ACAP3	21
GO:0060560	BP	GO:0060560	developmental growth involved in morphogenesis	15/297	264/21261	5.04847678318095e-06	0.000179867	0.000150589	SEMA5A/DDR1/DDR1/DDR1/LAMB2/DDR1/DDR1/DDR1/DDR1/SEMA3B/PLXNA1/WNT3A/VEGFA/DNM2/PRKCZ	15
GO:0010976	BP	GO:0010976	positive regulation of neuron projection development	12/297	171/21261	5.39645945610148e-06	0.000190055	0.000159119	SCARF1/DDR1/DDR1/DDR1/DDR1/DDR1/DDR1/DDR1/SCARF1/DDX56/VEGFA/ITGA3	12
GO:0050920	BP	GO:0050920	regulation of chemotaxis	15/297	266/21261	5.5314816822154e-06	0.000192596	0.000161247	SEMA5A/MMP28/AGER/AGER/AGER/DUSP1/MMP28/AGER/AGER/AGER/AGER/SEMA3B/WNT3A/VEGFA/DAPK2	15
GO:0048732	BP	GO:0048732	gland development	21/297	489/21261	5.91070990203371e-06	0.000203488	0.000170365	LAMA5/ID4/ESRP2/CAV1/NKX2-1/SCRIB/DDR1/DDR1/DDR1/DDR1/DDR1/DDR1/DDR1/EGFR/PLXNA1/WNT3A/PKD1/SCRIB/LIMS2/VEGFA/NCOR2	21
GO:0045123	BP	GO:0045123	cellular extravasation	9/297	93/21261	6.18352057283943e-06	0.000210515	0.000176248	CD99/CD99/AGER/AGER/AGER/AGER/AGER/AGER/AGER	9
GO:0050878	BP	GO:0050878	regulation of body fluid levels	19/297	415/21261	6.72699036185372e-06	0.0002265	0.000189632	ACTG1/MYL9/GNAQ/SCUBE1/CAV1/ACTG1/DDR1/DDR1/EMP2/DDR1/DDR1/DDR1/DDR1/DDR1/ADCY6/WNT3A/VEGFA/NCOR2/SCNN1B	19
GO:0060292	BP	GO:0060292	long-term synaptic depression	7/297	52/21261	7.55428666884932e-06	0.000251591	0.000210638	AGER/AGER/AGER/AGER/AGER/AGER/AGER	7
GO:0060562	BP	GO:0060562	epithelial tube morphogenesis	18/297	390/21261	1.0564653508485e-05	0.000348066	0.00029141	LAMA5/COL4A1/ESRP2/NKX2-1/SCRIB/DDR1/DDR1/DDR1/DDR1/DDR1/DDR1/DDR1/WNT3A/PKD1/SCRIB/VEGFA/TACSTD2/CTNNBIP1	18
GO:0006418	BP	GO:0006418	tRNA aminoacylation for protein translation	7/297	55/21261	1.10559544588748e-05	0.000360377	0.000301717	VARS2/VARS2/VARS2/VARS2/VARS2/VARS2/LRRC47	7
GO:0097529	BP	GO:0097529	myeloid leukocyte migration	15/297	283/21261	1.16154976635188e-05	0.00037463	0.000313651	CD99/MMP28/CD99/AGER/AGER/AGER/EMP2/DUSP1/MMP28/AGER/AGER/AGER/AGER/VEGFA/DAPK2	15
GO:0002269	BP	GO:0002269	leukocyte activation involved in inflammatory response	8/297	78/21261	1.32607936658104e-05	0.00042324	0.000354348	AGER/AGER/AGER/AGER/AGER/AGER/AGER/SCNN1B	8
GO:1904646	BP	GO:1904646	cellular response to amyloid-beta	7/297	57/21261	1.40650883798487e-05	0.000444283	0.000371965	AGER/AGER/AGER/AGER/AGER/AGER/AGER	7
GO:0051492	BP	GO:0051492	regulation of stress fiber assembly	9/297	104/21261	1.54503243259891e-05	0.000483059	0.00040443	ACTG1/RGCC/ASAP3/ACTG1/PXN/LIMCH1/RHPN1/TACSTD2/ASAP3	9
GO:0043039	BP	GO:0043039	tRNA aminoacylation	7/297	58/21261	1.58061592725441e-05	0.000489193	0.000409565	VARS2/VARS2/VARS2/VARS2/VARS2/VARS2/LRRC47	7
GO:0048708	BP	GO:0048708	astrocyte differentiation	9/297	105/21261	1.66945427679745e-05	0.000511521	0.000428259	ID4/AGER/AGER/AGER/LAMB2/AGER/AGER/AGER/AGER	9
GO:0043038	BP	GO:0043038	amino acid activation	7/297	59/21261	1.77215621215409e-05	0.000533849	0.000446952	VARS2/VARS2/VARS2/VARS2/VARS2/VARS2/LRRC47	7
GO:0042060	BP	GO:0042060	wound healing	20/297	485/21261	1.77717218746236e-05	0.000533849	0.000446952	ACTG1/MYL9/GNAQ/AHNAK/SCUBE1/CD151/CAV1/SYTL4/SCRIB/ACTG1/DDR1/DDR1/DDR1/DDR1/DDR1/DDR1/DDR1/WNT3A/SCRIB/VEGFA	20
GO:0031032	BP	GO:0031032	actomyosin structure organization	13/297	225/21261	1.80915642905732e-05	0.00053818	0.000450579	ACTG1/RGCC/MYL9/CDC42BPG/ASAP3/ACTG1/KRT19/KRT8/PXN/LIMCH1/RHPN1/TACSTD2/ASAP3	13
GO:1900271	BP	GO:1900271	regulation of long-term synaptic potentiation	7/297	61/21261	2.21294261938909e-05	0.000651967	0.000545844	AGER/AGER/AGER/AGER/AGER/AGER/AGER	7
GO:0110053	BP	GO:0110053	regulation of actin filament organization	15/297	301/21261	2.39493140572182e-05	0.000698864	0.000585108	ACTG1/RGCC/TRIOBP/SEMA5A/RNH1/ASAP3/ACTG1/KANK2/KANK3/PXN/LIMCH1/RNH1/RHPN1/TACSTD2/ASAP3	15
GO:0032735	BP	GO:0032735	positive regulation of interleukin-12 production	7/297	63/21261	2.74038787153087e-05	0.000792127	0.00066319	AGER/AGER/AGER/AGER/AGER/AGER/AGER	7
GO:0002685	BP	GO:0002685	regulation of leukocyte migration	14/297	271/21261	3.01626698466636e-05	0.000863724	0.000723133	CD99/MMP28/CD99/AGER/AGER/AGER/DUSP1/MMP28/AGER/AGER/AGER/AGER/VEGFA/DAPK2	14
GO:1901224	BP	GO:1901224	positive regulation of non-canonical NF-kappaB signal transduction	8/297	88/21261	3.22265995015737e-05	0.000914281	0.00076546	AGER/AGER/AGER/AGER/AGER/AGER/AGER/EGFR	8
GO:0021782	BP	GO:0021782	glial cell development	10/297	143/21261	3.3860356088389e-05	0.000951818	0.000796887	ID4/MYRF/AGER/AGER/AGER/LAMB2/AGER/AGER/AGER/AGER	10
GO:0110020	BP	GO:0110020	regulation of actomyosin structure organization	9/297	115/21261	3.45963268882233e-05	0.00095711	0.000801318	ACTG1/RGCC/ASAP3/ACTG1/PXN/LIMCH1/RHPN1/TACSTD2/ASAP3	9
GO:0032613	BP	GO:0032613	interleukin-10 production	8/297	89/21261	3.49857351738924e-05	0.00095711	0.000801318	AGER/AGER/AGER/AGER/AGER/AGER/AGER/PRKCZ	8
GO:0032653	BP	GO:0032653	regulation of interleukin-10 production	8/297	89/21261	3.49857351738924e-05	0.00095711	0.000801318	AGER/AGER/AGER/AGER/AGER/AGER/AGER/PRKCZ	8
GO:0032231	BP	GO:0032231	regulation of actin filament bundle assembly	9/297	118/21261	4.2413075708363e-05	0.00115003	0.000962838	ACTG1/RGCC/ASAP3/ACTG1/PXN/LIMCH1/RHPN1/TACSTD2/ASAP3	9
GO:0036465	BP	GO:0036465	synaptic vesicle recycling	8/297	92/21261	4.44744478206582e-05	0.00119535	0.00100078	ACTG1/SYT8/SCRIB/ACTG1/WNT3A/SCRIB/SYT8/DNM2	8
GO:1904645	BP	GO:1904645	response to amyloid-beta	7/297	69/21261	4.97574092017339e-05	0.00132571	0.00110992	AGER/AGER/AGER/AGER/AGER/AGER/AGER	7
GO:0002687	BP	GO:0002687	positive regulation of leukocyte migration	11/297	181/21261	5.04672314933263e-05	0.00133303	0.00111605	CD99/CD99/AGER/AGER/AGER/AGER/AGER/AGER/AGER/VEGFA/DAPK2	11
GO:1902991	BP	GO:1902991	regulation of amyloid precursor protein catabolic process	7/297	70/21261	5.46326662451521e-05	0.00141911	0.00118812	AGER/AGER/AGER/AGER/AGER/AGER/AGER	7
GO:0030038	BP	GO:0030038	contractile actin filament bundle assembly	9/297	122/21261	5.51154646033263e-05	0.00141911	0.00118812	ACTG1/RGCC/ASAP3/ACTG1/PXN/LIMCH1/RHPN1/TACSTD2/ASAP3	9
GO:0043149	BP	GO:0043149	stress fiber assembly	9/297	122/21261	5.51154646033263e-05	0.00141911	0.00118812	ACTG1/RGCC/ASAP3/ACTG1/PXN/LIMCH1/RHPN1/TACSTD2/ASAP3	9
GO:0060148	BP	GO:0060148	positive regulation of post-transcriptional gene silencing	4/297	16/21261	5.94877338509326e-05	0.00149199	0.00124914	WTIP/DGCR8/LIMD1/ZFP36	4
GO:1900370	BP	GO:1900370	positive regulation of post-transcriptional gene silencing by RNA	4/297	16/21261	5.94877338509326e-05	0.00149199	0.00124914	WTIP/DGCR8/LIMD1/ZFP36	4
GO:2000637	BP	GO:2000637	positive regulation of miRNA-mediated gene silencing	4/297	16/21261	5.94877338509326e-05	0.00149199	0.00124914	WTIP/DGCR8/LIMD1/ZFP36	4
GO:0010232	BP	GO:0010232	vascular transport	8/297	96/21261	6.03808839452017e-05	0.00149199	0.00124914	SLC19A1/AGER/AGER/AGER/AGER/AGER/AGER/AGER	8
GO:0150104	BP	GO:0150104	transport across blood-brain barrier	8/297	96/21261	6.03808839452017e-05	0.00149199	0.00124914	SLC19A1/AGER/AGER/AGER/AGER/AGER/AGER/AGER	8
GO:0071985	BP	GO:0071985	multivesicular body sorting pathway	6/297	50/21261	6.69718711091827e-05	0.00164161	0.0013744	VPS28/RILP/RILP/HGS/SYTL4/VPS28	6
GO:0003018	BP	GO:0003018	vascular process in circulatory system	14/297	296/21261	7.83164844032963e-05	0.00190446	0.00159446	SLC19A1/CAV1/AGER/AGER/AGER/AGER/AGER/AGER/AGER/ADCY6/VEGFA/SCNN1B/CTNNBIP1/FAAH	14
GO:0051403	BP	GO:0051403	stress-activated MAPK cascade	13/297	260/21261	8.06191968064782e-05	0.00194502	0.00162842	STK25/AGER/AGER/AGER/DUSP1/AGER/ZFP36L1/AGER/AGER/AGER/EGFR/VEGFA/ZFP36	13
GO:0001774	BP	GO:0001774	microglial cell activation	7/297	75/21261	8.52389293307404e-05	0.00204041	0.00170828	AGER/AGER/AGER/AGER/AGER/AGER/AGER	7
GO:0031098	BP	GO:0031098	stress-activated protein kinase signaling cascade	13/297	268/21261	0.000109285	0.00254909	0.00213416	STK25/AGER/AGER/AGER/DUSP1/AGER/ZFP36L1/AGER/AGER/AGER/EGFR/VEGFA/ZFP36	13
GO:0048488	BP	GO:0048488	synaptic vesicle endocytosis	7/297	78/21261	0.000109487	0.00254909	0.00213416	ACTG1/SYT8/SCRIB/ACTG1/SCRIB/SYT8/DNM2	7
GO:1902107	BP	GO:1902107	positive regulation of leukocyte differentiation	12/297	232/21261	0.000109817	0.00254909	0.00213416	AGER/AGER/AGER/AGER/ZFP36L1/AGER/AGER/AGER/ZBTB16/FOS/PRKCZ/CTNNBIP1	12
GO:1903708	BP	GO:1903708	positive regulation of hemopoiesis	12/297	232/21261	0.000109817	0.00254909	0.00213416	AGER/AGER/AGER/AGER/ZFP36L1/AGER/AGER/AGER/ZBTB16/FOS/PRKCZ/CTNNBIP1	12
GO:0097028	BP	GO:0097028	dendritic cell differentiation	7/297	79/21261	0.000118714	0.00271448	0.00227264	AGER/AGER/AGER/AGER/AGER/AGER/AGER	7
GO:0140238	BP	GO:0140238	presynaptic endocytosis	7/297	79/21261	0.000118714	0.00271448	0.00227264	ACTG1/SYT8/SCRIB/ACTG1/SCRIB/SYT8/DNM2	7
GO:0022617	BP	GO:0022617	extracellular matrix disassembly	7/297	80/21261	0.000128563	0.00289646	0.00242499	DDR1/DDR1/DDR1/DDR1/DDR1/DDR1/DDR1	7
GO:0050805	BP	GO:0050805	negative regulation of synaptic transmission	7/297	80/21261	0.000128563	0.00289646	0.00242499	AGER/AGER/AGER/AGER/AGER/AGER/AGER	7
GO:0050678	BP	GO:0050678	regulation of epithelial cell proliferation	17/297	431/21261	0.000129913	0.00290549	0.00243255	RGCC/LAMA5/SEMA5A/EGFL7/FLCN/ESRP2/CAV1/ZFP36L1/EGFR/WNT3A/COL4A3/LIMS2/VEGFA/HSPG2/ZFP36/ATOH8/TACSTD2	17
GO:0097178	BP	GO:0097178	ruffle assembly	6/297	57/21261	0.00014093	0.00312905	0.00261973	ARHGEF26/ARHGEF26/CAV1/EPS8L2/EPS8L1/TACSTD2	6
GO:0014909	BP	GO:0014909	smooth muscle cell migration	8/297	109/21261	0.000147979	0.00323862	0.00271146	DDR1/DDR1/DDR1/DDR1/DDR1/DDR1/DDR1/PLXNA1	8
GO:2000514	BP	GO:2000514	regulation of CD4-positive, alpha-beta T cell activation	8/297	109/21261	0.000147979	0.00323862	0.00271146	AGER/AGER/AGER/AGER/AGER/AGER/AGER/PRKCZ	8
GO:0050921	BP	GO:0050921	positive regulation of chemotaxis	10/297	171/21261	0.000151741	0.0032974	0.00276068	SEMA5A/AGER/AGER/AGER/AGER/AGER/AGER/AGER/VEGFA/DAPK2	10
GO:0042987	BP	GO:0042987	amyloid precursor protein catabolic process	7/297	83/21261	0.000162156	0.00347445	0.0029089	AGER/AGER/AGER/AGER/AGER/AGER/AGER	7
GO:0061900	BP	GO:0061900	glial cell activation	7/297	83/21261	0.000162156	0.00347445	0.0029089	AGER/AGER/AGER/AGER/AGER/AGER/AGER	7
GO:0032874	BP	GO:0032874	positive regulation of stress-activated MAPK cascade	9/297	141/21261	0.000167893	0.00357239	0.0029909	STK25/AGER/AGER/AGER/AGER/AGER/AGER/AGER/VEGFA	9
GO:0032872	BP	GO:0032872	regulation of stress-activated MAPK cascade	11/297	208/21261	0.000174211	0.00368127	0.00308206	STK25/AGER/AGER/AGER/DUSP1/AGER/AGER/AGER/AGER/EGFR/VEGFA	11
GO:0070304	BP	GO:0070304	positive regulation of stress-activated protein kinase signaling cascade	9/297	143/21261	0.000186717	0.0039185	0.00328067	STK25/AGER/AGER/AGER/AGER/AGER/AGER/AGER/VEGFA	9
GO:0007611	BP	GO:0007611	learning or memory	14/297	322/21261	0.000189136	0.00394226	0.00330057	LRRN4/AGER/AGER/AGER/AGER/AGER/AGER/AGER/EGFR/FOS/NTF4/ITGA3/PRKCZ/BTG2	14
GO:0070302	BP	GO:0070302	regulation of stress-activated protein kinase signaling cascade	11/297	211/21261	0.000197334	0.00408535	0.00342037	STK25/AGER/AGER/AGER/DUSP1/AGER/AGER/AGER/AGER/EGFR/VEGFA	11
GO:0032956	BP	GO:0032956	regulation of actin cytoskeleton organization	15/297	368/21261	0.000226404	0.00465572	0.0038979	ACTG1/RGCC/TRIOBP/SEMA5A/RNH1/ASAP3/ACTG1/KANK2/KANK3/PXN/LIMCH1/RNH1/RHPN1/TACSTD2/ASAP3	15
GO:0034113	BP	GO:0034113	heterotypic cell-cell adhesion	7/297	88/21261	0.000233672	0.00477314	0.0039962	AGER/AGER/AGER/AGER/AGER/AGER/AGER	7
GO:0032970	BP	GO:0032970	regulation of actin filament-based process	16/297	412/21261	0.000243127	0.00493339	0.00413037	ACTG1/RGCC/TRIOBP/SEMA5A/RNH1/CAV1/ASAP3/ACTG1/KANK2/KANK3/PXN/LIMCH1/RNH1/RHPN1/TACSTD2/ASAP3	16
GO:0007269	BP	GO:0007269	neurotransmitter secretion	9/297	149/21261	0.00025403	0.00508724	0.00425917	SYT8/RPH3AL/RPH3AL/SCRIB/RPH3AL/SCRIB/STXBP2/SYT8/STX2	9
GO:0099643	BP	GO:0099643	signal release from synapse	9/297	149/21261	0.00025403	0.00508724	0.00425917	SYT8/RPH3AL/RPH3AL/SCRIB/RPH3AL/SCRIB/STXBP2/SYT8/STX2	9
GO:1901653	BP	GO:1901653	cellular response to peptide	16/297	415/21261	0.000263612	0.00524485	0.00439113	LPIN3/MYO1C/CAV1/AGER/AGER/AGER/AGER/ZFP36L1/AGER/AGER/AGER/ADCY6/FOS/PXN/SCNN1B/PRKCZ	16
GO:0032722	BP	GO:0032722	positive regulation of chemokine production	7/297	92/21261	0.000307543	0.00607944	0.00508987	AGER/AGER/AGER/AGER/AGER/AGER/AGER	7
GO:0014812	BP	GO:0014812	muscle cell migration	8/297	123/21261	0.000339158	0.00666141	0.00557711	DDR1/DDR1/DDR1/DDR1/DDR1/DDR1/DDR1/PLXNA1	8
GO:1901222	BP	GO:1901222	regulation of non-canonical NF-kappaB signal transduction	9/297	156/21261	0.000356831	0.00686015	0.0057435	HDAC7/AGER/AGER/AGER/AGER/AGER/AGER/AGER/EGFR	9
GO:0017158	BP	GO:0017158	regulation of calcium ion-dependent exocytosis	5/297	44/21261	0.000357529	0.00686015	0.0057435	SYT8/RPH3AL/RPH3AL/RPH3AL/SYT8	5
GO:0032509	BP	GO:0032509	endosome transport via multivesicular body sorting pathway	5/297	44/21261	0.000357529	0.00686015	0.0057435	VPS28/RILP/RILP/HGS/VPS28	5
GO:0060291	BP	GO:0060291	long-term synaptic potentiation	8/297	124/21261	0.000358232	0.00686015	0.0057435	AGER/AGER/AGER/AGER/AGER/AGER/AGER/PRKCZ	8
GO:0072001	BP	GO:0072001	renal system development	14/297	345/21261	0.000380978	0.00725042	0.00607025	LAMA5/COL4A1/FLCN/KANK2/SMAD6/LAMB2/ZBTB16/COL4A3/COL4A4/PKD1/VEGFA/ITGA3/TACSTD2/CTNNBIP1	14
GO:0071526	BP	GO:0071526	semaphorin-plexin signaling pathway	5/297	45/21261	0.000397671	0.0075003	0.00627945	SEMA5A/SEMA3B/PLXNB1/PLXNA1/ARHGDIA	5
GO:0010811	BP	GO:0010811	positive regulation of cell-substrate adhesion	8/297	126/21261	0.000399004	0.0075003	0.00627945	TRIOBP/EMP2/SPOCK2/UNC13D/LIMS2/VEGFA/ITGA3/PRKCZ	8
GO:0051897	BP	GO:0051897	positive regulation of phosphatidylinositol 3-kinase/protein kinase B signal transduction	10/297	193/21261	0.000401617	0.00750338	0.00628203	SEMA5A/DDR1/DDR1/DDR1/DDR1/DDR1/DDR1/DDR1/EGFR/PLXNB1	10
GO:0031529	BP	GO:0031529	ruffle organization	6/297	69/21261	0.000404797	0.00751695	0.0062934	ARHGEF26/ARHGEF26/CAV1/EPS8L2/EPS8L1/TACSTD2	6
GO:0032836	BP	GO:0032836	glomerular basement membrane development	3/297	11/21261	0.000409754	0.00751788	0.00629417	LAMB2/COL4A3/COL4A4	3
GO:0061669	BP	GO:0061669	spontaneous neurotransmitter secretion	3/297	11/21261	0.000409754	0.00751788	0.00629417	RPH3AL/RPH3AL/RPH3AL	3
GO:0032615	BP	GO:0032615	interleukin-12 production	7/297	97/21261	0.000425068	0.00766122	0.00641418	AGER/AGER/AGER/AGER/AGER/AGER/AGER	7
GO:0032655	BP	GO:0032655	regulation of interleukin-12 production	7/297	97/21261	0.000425068	0.00766122	0.00641418	AGER/AGER/AGER/AGER/AGER/AGER/AGER	7
GO:0032731	BP	GO:0032731	positive regulation of interleukin-1 beta production	7/297	97/21261	0.000425068	0.00766122	0.00641418	AGER/AGER/AGER/AGER/AGER/AGER/AGER	7
GO:0150105	BP	GO:0150105	protein localization to cell-cell junction	4/297	26/21261	0.000437713	0.007843	0.00656637	ACTG1/SCRIB/ACTG1/SCRIB	4
GO:0071677	BP	GO:0071677	positive regulation of mononuclear cell migration	7/297	98/21261	0.000452384	0.00805874	0.006747	AGER/AGER/AGER/AGER/AGER/AGER/AGER	7
GO:0045216	BP	GO:0045216	cell-cell junction organization	11/297	236/21261	0.00051234	0.00907404	0.00759703	ACTG1/MYO1C/FLCN/CAV1/HDAC7/ACTG1/LIMS2/KIFC3/VEGFA/CLDN18/PKP3	11
GO:0072659	BP	GO:0072659	protein localization to plasma membrane	13/297	315/21261	0.000522504	0.00920087	0.00770322	LAMA5/PKDCC/SCRIB/EMP2/AMN/EGFR/WNT3A/SCRIB/ITGA3/RILPL1/PKP3/PRKCZ/ARHGEF16	13
GO:0072006	BP	GO:0072006	nephron development	9/297	165/21261	0.000537222	0.00935994	0.00783639	LAMA5/LAMB2/COL4A3/COL4A4/PKD1/VEGFA/ITGA3/TACSTD2/CTNNBIP1	9
GO:0018108	BP	GO:0018108	peptidyl-tyrosine phosphorylation	13/297	316/21261	0.000538241	0.00935994	0.00783639	PKDCC/CAV1/DDR1/AATK/DDR1/DDR1/DDR1/DDR1/DDR1/DDR1/EGFR/VEGFA/PRKCZ	13
GO:2001046	BP	GO:2001046	positive regulation of integrin-mediated signaling pathway	3/297	12/21261	0.000540702	0.00935994	0.00783639	EMP2/LAMB2/LIMS2	3
GO:0051090	BP	GO:0051090	regulation of DNA-binding transcription factor activity	17/297	488/21261	0.000547492	0.00942425	0.00789023	RGCC/COMMD7/ANXA4/CAV1/ID1/AGER/AGER/AGER/AGER/AGER/AGER/AGER/PKD1/PARP10/LRRC14/PRKCZ/CTNNBIP1	17
GO:0043583	BP	GO:0043583	ear development	11/297	239/21261	0.000569217	0.00971834	0.00813646	TRIOBP/SCRIB/DDR1/DDR1/DDR1/DDR1/DDR1/DDR1/DDR1/WNT3A/SCRIB	11
GO:0018212	BP	GO:0018212	peptidyl-tyrosine modification	13/297	318/21261	0.000570921	0.00971834	0.00813646	PKDCC/CAV1/DDR1/AATK/DDR1/DDR1/DDR1/DDR1/DDR1/DDR1/EGFR/VEGFA/PRKCZ	13
GO:0007032	BP	GO:0007032	endosome organization	7/297	102/21261	0.000575983	0.00975034	0.00816325	VPS28/RILP/RILP/HGS/PLEKHJ1/VPS28/PHETA1	7
GO:0016197	BP	GO:0016197	endosomal transport	12/297	279/21261	0.000592011	0.0099666	0.00834431	VPS28/RILP/RILP/HGS/ALS2CL/SCRIB/STX10/PLEKHJ1/TINAGL1/VPS28/SCRIB/PHETA1	12
GO:0060964	BP	GO:0060964	regulation of miRNA-mediated gene silencing	4/297	29/21261	0.000672868	0.0112659	0.00943215	WTIP/DGCR8/LIMD1/ZFP36	4
GO:0001913	BP	GO:0001913	T cell mediated cytotoxicity	8/297	137/21261	0.000696136	0.0115922	0.00970529	AGER/AGER/AGER/EMP2/AGER/AGER/AGER/AGER	8
GO:0001881	BP	GO:0001881	receptor recycling	5/297	51/21261	0.00071421	0.0118289	0.00990344	SCRIB/PLEKHJ1/SCRIB/TBC1D16/PHETA1	5
GO:0046330	BP	GO:0046330	positive regulation of JNK cascade	7/297	106/21261	0.00072503	0.0119435	0.00999942	AGER/AGER/AGER/AGER/AGER/AGER/AGER	7
GO:0046634	BP	GO:0046634	regulation of alpha-beta T cell activation	9/297	173/21261	0.000754794	0.0123673	0.0103543	AGER/AGER/AGER/AGER/AGER/AGER/AGER/ZBTB16/PRKCZ	9
GO:1900368	BP	GO:1900368	regulation of post-transcriptional gene silencing by regulatory ncRNA	4/297	30/21261	0.00076792	0.0125155	0.0104783	WTIP/DGCR8/LIMD1/ZFP36	4
GO:0150076	BP	GO:0150076	neuroinflammatory response	7/297	108/21261	0.000810197	0.0131346	0.0109967	AGER/AGER/AGER/AGER/AGER/AGER/AGER	7
GO:0001823	BP	GO:0001823	mesonephros development	7/297	109/21261	0.000855643	0.0137984	0.0115524	LAMA5/SMAD6/ZBTB16/PKD1/VEGFA/TACSTD2/CTNNBIP1	7
GO:0050900	BP	GO:0050900	leukocyte migration	16/297	463/21261	0.000862084	0.0138295	0.0115784	CD99/MMP28/CD99/AGER/AGER/AGER/EMP2/DUSP1/MMP28/AGER/AGER/AGER/AGER/VEGFA/DAPK2/ITGA3	16
GO:0060147	BP	GO:0060147	regulation of post-transcriptional gene silencing	4/297	31/21261	0.000872075	0.0139169	0.0116516	WTIP/DGCR8/LIMD1/ZFP36	4
GO:0001822	BP	GO:0001822	kidney development	13/297	335/21261	0.000922882	0.0146513	0.0122665	LAMA5/FLCN/KANK2/SMAD6/LAMB2/ZBTB16/COL4A3/COL4A4/PKD1/VEGFA/ITGA3/TACSTD2/CTNNBIP1	13
GO:1990778	BP	GO:1990778	protein localization to cell periphery	14/297	379/21261	0.000955531	0.0150261	0.0125802	LAMA5/PKDCC/CAV1/SCRIB/EMP2/AMN/EGFR/WNT3A/SCRIB/ITGA3/RILPL1/PKP3/PRKCZ/ARHGEF16	14
GO:0099504	BP	GO:0099504	synaptic vesicle cycle	10/297	216/21261	0.000960518	0.0150261	0.0125802	ACTG1/SYT8/SCRIB/ACTG1/WNT3A/SCRIB/SYT8/STX2/DNM2/ARHGDIA	10
GO:0051017	BP	GO:0051017	actin filament bundle assembly	9/297	179/21261	0.000961197	0.0150261	0.0125802	ACTG1/RGCC/ASAP3/ACTG1/PXN/LIMCH1/RHPN1/TACSTD2/ASAP3	9
GO:0060966	BP	GO:0060966	regulation of gene silencing by regulatory ncRNA	4/297	32/21261	0.000985797	0.0153324	0.0128367	WTIP/DGCR8/LIMD1/ZFP36	4
GO:0032732	BP	GO:0032732	positive regulation of interleukin-1 production	7/297	112/21261	0.00100415	0.0154609	0.0129443	AGER/AGER/AGER/AGER/AGER/AGER/AGER	7
GO:0042982	BP	GO:0042982	amyloid precursor protein metabolic process	7/297	112/21261	0.00100415	0.0154609	0.0129443	AGER/AGER/AGER/AGER/AGER/AGER/AGER	7
GO:0050890	BP	GO:0050890	cognition	14/297	382/21261	0.0010302	0.0157826	0.0132136	LRRN4/AGER/AGER/AGER/AGER/AGER/AGER/AGER/EGFR/FOS/NTF4/ITGA3/PRKCZ/BTG2	14
GO:0001570	BP	GO:0001570	vasculogenesis	6/297	83/21261	0.00108324	0.0163623	0.013699	EGFL7/CAV1/HDAC7/EMP2/ZFP36L1/VEGFA	6
GO:0050922	BP	GO:0050922	negative regulation of chemotaxis	6/297	83/21261	0.00108324	0.0163623	0.013699	SEMA5A/MMP28/DUSP1/MMP28/SEMA3B/WNT3A	6
GO:0045737	BP	GO:0045737	positive regulation of cyclin-dependent protein serine/threonine kinase activity	3/297	15/21261	0.00108406	0.0163623	0.013699	RGCC/EGFR/PKD1	3
GO:0061572	BP	GO:0061572	actin filament bundle organization	9/297	183/21261	0.00112264	0.0168616	0.014117	ACTG1/RGCC/ASAP3/ACTG1/PXN/LIMCH1/RHPN1/TACSTD2/ASAP3	9
GO:0035710	BP	GO:0035710	CD4-positive, alpha-beta T cell activation	8/297	150/21261	0.00125382	0.01874	0.0156896	AGER/AGER/AGER/AGER/AGER/AGER/AGER/PRKCZ	8
GO:1902105	BP	GO:1902105	regulation of leukocyte differentiation	14/297	391/21261	0.00128428	0.0191021	0.0159928	AGER/AGER/AGER/AGER/ZFP36L1/AGER/AGER/AGER/ZBTB16/FOS/FSTL3/CLDN18/PRKCZ/CTNNBIP1	14
GO:1905477	BP	GO:1905477	positive regulation of protein localization to membrane	7/297	117/21261	0.001296	0.0191832	0.0160607	MIEF2/MYO1C/EGFR/WNT3A/MIEF2/ITGA3/ARHGEF16	7
GO:0051092	BP	GO:0051092	positive regulation of NF-kappaB transcription factor activity	9/297	187/21261	0.00130535	0.0192288	0.0160989	CAV1/AGER/AGER/AGER/AGER/AGER/AGER/AGER/PRKCZ	9
GO:0043328	BP	GO:0043328	protein transport to vacuole involved in ubiquitin-dependent protein catabolic process via the multivesicular body sorting pathway	3/297	16/21261	0.0013205	0.0193589	0.0162078	VPS28/HGS/VPS28	3
GO:0043087	BP	GO:0043087	regulation of GTPase activity	13/297	349/21261	0.00133532	0.019483	0.0163117	ARHGEF26/ARHGEF26/ALS2CL/SCRIB/ASAP3/PLXNB1/PLXNA1/AGAP3/SCRIB/TBC1D16/ARHGEF16/ASAP3/AGRN	13
GO:0050772	BP	GO:0050772	positive regulation of axonogenesis	6/297	87/21261	0.00138361	0.0200918	0.0168214	SEMA5A/STK25/PLXNB1/PLXNA1/WNT3A/VEGFA	6
GO:0046328	BP	GO:0046328	regulation of JNK cascade	8/297	153/21261	0.00142281	0.0205637	0.0172165	AGER/AGER/AGER/AGER/AGER/AGER/AGER/EGFR	8
GO:0061333	BP	GO:0061333	renal tubule morphogenesis	6/297	88/21261	0.00146775	0.0211135	0.0176768	LAMA5/COL4A1/PKD1/VEGFA/TACSTD2/CTNNBIP1	6
GO:0032535	BP	GO:0032535	regulation of cellular component size	14/297	397/21261	0.00148129	0.0211344	0.0176943	TRIOBP/SEMA5A/RILP/RILP/SLC12A9/ABCB8/E2F4/KANK2/SEMA3B/KANK3/WNT3A/SLC12A4/VEGFA/DNM2	14
GO:0071675	BP	GO:0071675	regulation of mononuclear cell migration	8/297	154/21261	0.001483	0.0211344	0.0176943	AGER/AGER/AGER/DUSP1/AGER/AGER/AGER/AGER	8
GO:0007266	BP	GO:0007266	Rho protein signal transduction	8/297	155/21261	0.00154518	0.0218814	0.0183197	FLCN/KANK2/EPS8L2/RHOBTB2/ITGA3/EPS8L1/ARHGEF1/ARHGDIA	8
GO:1902903	BP	GO:1902903	regulation of supramolecular fiber organization	15/297	444/21261	0.00154969	0.0218814	0.0183197	ACTG1/RGCC/TRIOBP/SEMA5A/RNH1/ASAP3/ACTG1/KANK2/KANK3/PXN/LIMCH1/RNH1/RHPN1/TACSTD2/ASAP3	15
GO:0038061	BP	GO:0038061	non-canonical NF-kappaB signal transduction	9/297	194/21261	0.00168232	0.023645	0.0197963	HDAC7/AGER/AGER/AGER/AGER/AGER/AGER/AGER/EGFR	9
GO:0072073	BP	GO:0072073	kidney epithelium development	8/297	158/21261	0.00174423	0.0243427	0.0203804	LAMA5/KANK2/SMAD6/LAMB2/PKD1/VEGFA/TACSTD2/CTNNBIP1	8
GO:0006399	BP	GO:0006399	tRNA metabolic process	10/297	234/21261	0.00174784	0.0243427	0.0203804	TRMT2A/VARS2/VARS2/VARS2/QTRT1/VARS2/VARS2/VARS2/LRRC47/DUS3L	10
GO:0010001	BP	GO:0010001	glial cell differentiation	11/297	276/21261	0.00182193	0.0252596	0.0211481	ID4/NKX2-1/MYRF/AGER/AGER/AGER/LAMB2/AGER/AGER/AGER/AGER	11
GO:1905475	BP	GO:1905475	regulation of protein localization to membrane	9/297	197/21261	0.00186849	0.0254663	0.0213211	MIEF2/MYO1C/PKDCC/EGFR/WNT3A/MIEF2/ITGA3/PRKCZ/ARHGEF16	9
GO:0001765	BP	GO:0001765	membrane raft assembly	3/297	18/21261	0.0018848	0.0254663	0.0213211	CAV1/EMP2/LRCH4	3
GO:1903729	BP	GO:1903729	regulation of plasma membrane organization	3/297	18/21261	0.0018848	0.0254663	0.0213211	AHNAK/SYTL4/DNM2	3
GO:1904031	BP	GO:1904031	positive regulation of cyclin-dependent protein kinase activity	3/297	18/21261	0.0018848	0.0254663	0.0213211	RGCC/EGFR/PKD1	3
GO:0006884	BP	GO:0006884	cell volume homeostasis	4/297	38/21261	0.00189501	0.0254663	0.0213211	SLC12A9/ABCB8/E2F4/SLC12A4	4
GO:0048841	BP	GO:0048841	regulation of axon extension involved in axon guidance	4/297	38/21261	0.00189501	0.0254663	0.0213211	SEMA5A/SEMA3B/WNT3A/VEGFA	4
GO:1900027	BP	GO:1900027	regulation of ruffle assembly	4/297	38/21261	0.00189501	0.0254663	0.0213211	CAV1/EPS8L2/EPS8L1/TACSTD2	4
GO:0043547	BP	GO:0043547	positive regulation of GTPase activity	11/297	279/21261	0.00198271	0.0263242	0.0220393	ARHGEF26/ARHGEF26/SCRIB/ASAP3/PLXNB1/AGAP3/SCRIB/TBC1D16/ARHGEF16/ASAP3/AGRN	11
GO:0051896	BP	GO:0051896	regulation of phosphatidylinositol 3-kinase/protein kinase B signal transduction	11/297	279/21261	0.00198271	0.0263242	0.0220393	SEMA5A/FLCN/DDR1/DDR1/DDR1/DDR1/DDR1/DDR1/DDR1/EGFR/PLXNB1	11
GO:0090630	BP	GO:0090630	activation of GTPase activity	7/297	126/21261	0.00198462	0.0263242	0.0220393	ARHGEF26/ARHGEF26/SCRIB/AGAP3/SCRIB/TBC1D16/ARHGEF16	7
GO:0043491	BP	GO:0043491	phosphatidylinositol 3-kinase/protein kinase B signal transduction	12/297	322/21261	0.00201567	0.0266208	0.0222876	SEMA5A/FLCN/DDR1/DDR1/DDR1/DDR1/DDR1/ZFP36L1/DDR1/DDR1/EGFR/PLXNB1	12
GO:0099003	BP	GO:0099003	vesicle-mediated transport in synapse	10/297	241/21261	0.00216871	0.028519	0.0238768	ACTG1/SYT8/SCRIB/ACTG1/WNT3A/SCRIB/SYT8/STX2/DNM2/ARHGDIA	10
GO:0060088	BP	GO:0060088	auditory receptor cell stereocilium organization	3/297	19/21261	0.00221522	0.0290062	0.0242847	TRIOBP/SCRIB/SCRIB	3
GO:0001914	BP	GO:0001914	regulation of T cell mediated cytotoxicity	7/297	129/21261	0.002268	0.0295709	0.0247576	AGER/AGER/AGER/AGER/AGER/AGER/AGER	7
GO:0007435	BP	GO:0007435	salivary gland morphogenesis	4/297	40/21261	0.00229554	0.0298031	0.0249519	LAMA5/ESRP2/EGFR/PLXNA1	4
GO:0001505	BP	GO:0001505	regulation of neurotransmitter levels	9/297	204/21261	0.00236729	0.0304498	0.0254934	SYT8/RPH3AL/RPH3AL/SCRIB/RPH3AL/SCRIB/STXBP2/SYT8/STX2	9
GO:0032642	BP	GO:0032642	regulation of chemokine production	7/297	130/21261	0.00236908	0.0304498	0.0254934	AGER/AGER/AGER/AGER/AGER/AGER/AGER	7
GO:0071322	BP	GO:0071322	cellular response to carbohydrate stimulus	8/297	166/21261	0.00237517	0.0304498	0.0254934	AGER/AGER/AGER/AGER/ZFP36L1/AGER/AGER/AGER	8
GO:0051146	BP	GO:0051146	striated muscle cell differentiation	12/297	329/21261	0.00240569	0.0306622	0.0256712	ACTG1/DYRK1B/MYL9/PIEZO1/ACTG1/KRT19/DMPK/KRT8/WNT3A/VEGFA/DYRK1B/LMNA	12
GO:0035023	BP	GO:0035023	regulation of Rho protein signal transduction	6/297	97/21261	0.00241174	0.0306622	0.0256712	FLCN/KANK2/EPS8L2/ITGA3/EPS8L1/ARHGDIA	6
GO:0008361	BP	GO:0008361	regulation of cell size	9/297	205/21261	0.00244644	0.0308908	0.0258626	SEMA5A/SLC12A9/ABCB8/E2F4/SEMA3B/WNT3A/SLC12A4/VEGFA/DNM2	9
GO:0061951	BP	GO:0061951	establishment of protein localization to plasma membrane	5/297	67/21261	0.00244989	0.0308908	0.0258626	PKDCC/SCRIB/AMN/SCRIB/RILPL1	5
GO:0032602	BP	GO:0032602	chemokine production	7/297	131/21261	0.0024736	0.0310619	0.0260059	AGER/AGER/AGER/AGER/AGER/AGER/AGER	7
GO:0017157	BP	GO:0017157	regulation of exocytosis	9/297	206/21261	0.00252769	0.0316115	0.026466	SYT8/RPH3AL/RPH3AL/HGS/SYTL4/RPH3AL/UNC13D/STXBP2/SYT8	9
GO:0036342	BP	GO:0036342	post-anal tail morphogenesis	3/297	20/21261	0.0025794	0.0321272	0.0268978	SCRIB/WNT3A/SCRIB	3
GO:0045055	BP	GO:0045055	regulated exocytosis	10/297	247/21261	0.00259119	0.0321434	0.0269113	SYT8/RPH3AL/RPH3AL/SCRIB/RPH3AL/UNC13D/SCRIB/STXBP2/SYT8/STX2	10
GO:0045930	BP	GO:0045930	negative regulation of mitotic cell cycle	11/297	289/21261	0.00260409	0.0321732	0.0269362	RGCC/BABAM1/SCRIB/KANK2/DUSP1/EME2/ZFP36L1/NACC2/SCRIB/CTDSP1/BTG2	11
GO:0032755	BP	GO:0032755	positive regulation of interleukin-6 production	7/297	133/21261	0.00269325	0.0330085	0.0276356	AGER/AGER/AGER/AGER/AGER/AGER/AGER	7
GO:0032760	BP	GO:0032760	positive regulation of tumor necrosis factor production	7/297	133/21261	0.00269325	0.0330085	0.0276356	AGER/AGER/AGER/AGER/AGER/AGER/AGER	7
GO:0007431	BP	GO:0007431	salivary gland development	4/297	42/21261	0.0027508	0.0331829	0.0277816	LAMA5/ESRP2/EGFR/PLXNA1	4
GO:0048846	BP	GO:0048846	axon extension involved in axon guidance	4/297	42/21261	0.0027508	0.0331829	0.0277816	SEMA5A/SEMA3B/WNT3A/VEGFA	4
GO:0071364	BP	GO:0071364	cellular response to epidermal growth factor stimulus	4/297	42/21261	0.0027508	0.0331829	0.0277816	ZFP36L1/EGFR/FOS/ZFP36	4
GO:1902284	BP	GO:1902284	neuron projection extension involved in neuron projection guidance	4/297	42/21261	0.0027508	0.0331829	0.0277816	SEMA5A/SEMA3B/WNT3A/VEGFA	4
GO:0006887	BP	GO:0006887	exocytosis	13/297	380/21261	0.00280963	0.0337596	0.0282644	SYT8/RPH3AL/RPH3AL/HGS/SYTL4/SCRIB/LLGL2/RPH3AL/UNC13D/SCRIB/STXBP2/SYT8/STX2	13
GO:0006898	BP	GO:0006898	receptor-mediated endocytosis	11/297	293/21261	0.002893	0.0346256	0.0289895	SCARF1/CAV1/HGS/SCRIB/AMN/SCARF1/WNT3A/SCRIB/VEGFA/HSPG2/DNM2	11
GO:0002093	BP	GO:0002093	auditory receptor cell morphogenesis	3/297	21/21261	0.00297845	0.035372	0.0296144	TRIOBP/SCRIB/SCRIB	3
GO:2001044	BP	GO:2001044	regulation of integrin-mediated signaling pathway	3/297	21/21261	0.00297845	0.035372	0.0296144	EMP2/LAMB2/LIMS2	3
GO:0046578	BP	GO:0046578	regulation of Ras protein signal transduction	9/297	212/21261	0.00306117	0.0361999	0.0303075	FLCN/LZTR1/KANK2/EPS8L2/DENND3/CYTH2/ITGA3/EPS8L1/ARHGDIA	9
GO:0042063	BP	GO:0042063	gliogenesis	13/297	384/21261	0.00307179	0.0361999	0.0303075	ID4/NKX2-1/MYRF/SCRIB/AGER/AGER/AGER/LAMB2/AGER/AGER/AGER/AGER/SCRIB	13
GO:1903557	BP	GO:1903557	positive regulation of tumor necrosis factor superfamily cytokine production	7/297	137/21261	0.00317721	0.0372988	0.0312275	AGER/AGER/AGER/AGER/AGER/AGER/AGER	7
GO:0007043	BP	GO:0007043	cell-cell junction assembly	8/297	176/21261	0.00340111	0.0397749	0.0333006	ACTG1/MYO1C/FLCN/CAV1/HDAC7/ACTG1/CLDN18/PKP3	8
GO:0071674	BP	GO:0071674	mononuclear cell migration	10/297	257/21261	0.00343981	0.0399573	0.0334533	CD99/CD99/AGER/AGER/AGER/DUSP1/AGER/AGER/AGER/AGER	10
GO:1903305	BP	GO:1903305	regulation of regulated secretory pathway	7/297	139/21261	0.00344279	0.0399573	0.0334533	SYT8/RPH3AL/RPH3AL/RPH3AL/UNC13D/STXBP2/SYT8	7
GO:0017156	BP	GO:0017156	calcium-ion regulated exocytosis	5/297	73/21261	0.003561	0.0407975	0.0341568	SYT8/RPH3AL/RPH3AL/RPH3AL/SYT8	5
GO:0034446	BP	GO:0034446	substrate adhesion-dependent cell spreading	6/297	105/21261	0.00358142	0.0407975	0.0341568	LAMA5/TRIOBP/UNC13D/PXN/LIMS2/TACSTD2	6
GO:0072163	BP	GO:0072163	mesonephric epithelium development	6/297	105/21261	0.00358142	0.0407975	0.0341568	LAMA5/SMAD6/PKD1/VEGFA/TACSTD2/CTNNBIP1	6
GO:0072164	BP	GO:0072164	mesonephric tubule development	6/297	105/21261	0.00358142	0.0407975	0.0341568	LAMA5/SMAD6/PKD1/VEGFA/TACSTD2/CTNNBIP1	6
GO:0042116	BP	GO:0042116	macrophage activation	7/297	140/21261	0.00358177	0.0407975	0.0341568	AGER/AGER/AGER/AGER/AGER/AGER/AGER	7
GO:0002456	BP	GO:0002456	T cell mediated immunity	9/297	219/21261	0.00379182	0.0430301	0.0360259	AGER/AGER/AGER/EMP2/AGER/AGER/AGER/AGER/PRKCZ	9
GO:0070849	BP	GO:0070849	response to epidermal growth factor	4/297	46/21261	0.00383949	0.0434104	0.0363443	ZFP36L1/EGFR/FOS/ZFP36	4
GO:0071453	BP	GO:0071453	cellular response to oxygen levels	8/297	181/21261	0.00402855	0.0453804	0.0379937	RGCC/EGLN2/CAV1/ZFP36L1/FOS/STUB1/VEGFA/LMNA	8
GO:0030239	BP	GO:0030239	myofibril assembly	5/297	76/21261	0.00423453	0.047526	0.03979	ACTG1/MYL9/ACTG1/KRT19/KRT8	5
GO:0006836	BP	GO:0006836	neurotransmitter transport	9/297	223/21261	0.00426683	0.0477138	0.0399472	SYT8/RPH3AL/RPH3AL/SCRIB/RPH3AL/SCRIB/STXBP2/SYT8/STX2	9
GO:0051656	BP	GO:0051656	establishment of organelle localization	15/297	495/21261	0.00432113	0.0481452	0.0403085	BICDL2/MYO1C/STK25/HGS/SCRIB/LLGL2/SYNE3/ENKD1/RHOT2/UNC13D/SCRIB/STXBP2/DNM2/PRKCZ/LMNA	15
GO:0071560	BP	GO:0071560	cellular response to transforming growth factor beta stimulus	11/297	310/21261	0.00442233	0.0490943	0.041103	COL4A2/FLCN/CAV1/NKX2-1/ID1/SMAD6/ZFP36L1/FOS/STUB1/PXN/ITGA3	11
GO:0002709	BP	GO:0002709	regulation of T cell mediated immunity	8/297	184/21261	0.00444572	0.0491758	0.0411713	AGER/AGER/AGER/AGER/AGER/AGER/AGER/PRKCZ	8
GO:0045214	BP	GO:0045214	sarcomere organization	4/297	48/21261	0.00447967	0.0493731	0.0413365	ACTG1/ACTG1/KRT19/KRT8	4
GO:0005604	CC	GO:0005604	basement membrane	11/312	91/22568	5.23893455609756e-08	1.7131315998439e-05	1.51101901933761e-05	LAMA5/COL4A2/COL4A1/COL4A5/CD151/TIMP3/LAMB2/COL4A3/COL4A4/HSPG2/AGRN	11
GO:0031252	CC	GO:0031252	cell leading edge	19/312	461/22568	2.56114114779174e-05	0.00403526	0.00355918	RNH1/PIEZO1/MYO1C/INPP5E/ARHGEF26/CDC42BPG/ARHGEF26/SCRIB/ASAP3/EGFR/PXN/EPS8L2/SCRIB/STX2/RNH1/EPS8L1/ARHGEF4/PRKCZ/ASAP3	19
GO:0098644	CC	GO:0098644	complex of collagen trimers	5/312	28/22568	3.70206950058479e-05	0.00403526	0.00355918	COL4A2/COL4A1/COL4A5/COL4A3/COL4A4	5
GO:0005925	CC	GO:0005925	focal adhesion	19/312	495/22568	6.6622422480711e-05	0.00544638	0.00480383	ACTG1/CD99/TRIOBP/AHNAK/CD151/CD99/CAV1/ASAP3/ACTG1/EGFR/LIMD1/PXN/LIMS2/TSPAN4/ITGA3/HSPG2/DNM2/TNS1/ASAP3	19
GO:0062023	CC	GO:0062023	collagen-containing extracellular matrix	17/312	466/22568	0.000290825	0.01902	0.016776	LAMA5/COL4A2/COL4A1/COL4A5/ANXA4/EGFL7/MMP28/CD151/TIMP3/LAMB2/MMP28/SEMA3B/TINAGL1/COL4A3/COL4A4/HSPG2/AGRN	17
GO:0001726	CC	GO:0001726	ruffle	10/312	197/22568	0.000437319	0.0238339	0.021022	MYO1C/INPP5E/ARHGEF26/ARHGEF26/ASAP3/EGFR/EPS8L2/EPS8L1/ARHGEF4/ASAP3	10
GO:0005912	CC	GO:0005912	adherens junction	10/312	203/22568	0.000552997	0.0258329	0.0227851	WTIP/SCRIB/LLGL2/LIMD1/SCRIB/KIFC3/VEGFA/CYTH2/PDLIM2/PKP3	10
GO:0031941	CC	GO:0031941	filamentous actin	4/312	29/22568	0.000647839	0.0264804	0.0233563	ACTG1/MYO1C/ACTG1/PDLIM2	4
GO:0001650	CC	GO:0001650	fibrillar center	9/312	180/22568	0.00093311	0.033903	0.0299032	AGER/TAF1C/AGER/AGER/MRI1/AGER/AGER/AGER/AGER	9
GO:0005055	MF	GO:0005055	laminin receptor activity	7/314	10/21059	1.77043872251544e-11	8.86989799980235e-09	8.03220094109636e-09	AGER/AGER/AGER/AGER/AGER/AGER/AGER	7
GO:0044548	MF	GO:0044548	S100 protein binding	8/314	20/21059	2.40995927403403e-10	6.03694798145524e-08	5.4668023532035e-08	AHNAK/AGER/AGER/AGER/AGER/AGER/AGER/AGER	8
GO:0005044	MF	GO:0005044	scavenger receptor activity	9/314	33/21059	9.15105481559898e-10	1.52822615420503e-07	1.38389635983269e-07	SCARF1/AGER/AGER/AGER/AGER/AGER/AGER/AGER/SCARF1	9
GO:0038064	MF	GO:0038064	collagen receptor activity	7/314	20/21059	1.00602776851973e-08	1.26004978007097e-06	1.14104728482107e-06	DDR1/DDR1/DDR1/DDR1/DDR1/DDR1/DDR1	7
GO:0004832	MF	GO:0004832	valine-tRNA ligase activity	6/314	13/21059	1.646541023388e-08	1.64983410543477e-06	1.49401932858995e-06	VARS2/VARS2/VARS2/VARS2/VARS2/VARS2	6
GO:0038024	MF	GO:0038024	cargo receptor activity	10/314	72/21059	1.11486835763949e-07	9.30915078628978e-06	8.42996951127408e-06	SCARF1/AGER/AGER/AGER/AMN/AGER/AGER/AGER/AGER/SCARF1	10
GO:0002161	MF	GO:0002161	aminoacyl-tRNA editing activity	6/314	25/21059	1.46115808492654e-06	0.000104577	9.47006217448632e-05	VARS2/VARS2/VARS2/VARS2/VARS2/VARS2	6
GO:0004713	MF	GO:0004713	protein tyrosine kinase activity	12/314	154/21059	3.54863235558048e-06	0.000222233	0.000201245	DYRK1B/PKDCC/DDR1/AATK/DDR1/DDR1/DDR1/DDR1/DDR1/DDR1/EGFR/DYRK1B	12
GO:0004714	MF	GO:0004714	transmembrane receptor protein tyrosine kinase activity	8/314	69/21059	8.48320435927379e-06	0.000472232	0.000427633	DDR1/DDR1/DDR1/DDR1/DDR1/DDR1/DDR1/EGFR	8
GO:0005518	MF	GO:0005518	collagen binding	9/314	93/21059	1.04266523848103e-05	0.000522375	0.000473041	DDR1/DDR1/DDR1/DDR1/DDR1/DDR1/DDR1/ITGA3/HSPG2	9
GO:0098631	MF	GO:0098631	cell adhesion mediator activity	8/314	73/21059	1.29521801786389e-05	0.00058559	0.000530285	AGER/AGER/AGER/AGER/AGER/AGER/AGER/PKP3	8
GO:0031267	MF	GO:0031267	small GTPase binding	16/314	303/21059	1.40261121426923e-05	0.00058559	0.000530285	TRIOBP/RPH3AL/RILP/BICDL2/INF2/RPH3AL/MYO1C/RILP/LZTR1/CAV1/SYTL4/ALS2CL/RPH3AL/UNC13D/RILPL1/ARHGEF16	16
GO:0004812	MF	GO:0004812	aminoacyl-tRNA ligase activity	7/314	55/21059	1.68400010096215e-05	0.000602631	0.000545717	VARS2/VARS2/VARS2/VARS2/VARS2/VARS2/LRRC47	7
GO:0016875	MF	GO:0016875	ligase activity, forming carbon-oxygen bonds	7/314	55/21059	1.68400010096215e-05	0.000602631	0.000545717	VARS2/VARS2/VARS2/VARS2/VARS2/VARS2/LRRC47	7
GO:0051020	MF	GO:0051020	GTPase binding	16/314	337/21059	5.0893923535776e-05	0.00159866	0.00144768	TRIOBP/RPH3AL/RILP/BICDL2/INF2/RPH3AL/MYO1C/RILP/LZTR1/CAV1/SYTL4/ALS2CL/RPH3AL/UNC13D/RILPL1/ARHGEF16	16
GO:0019199	MF	GO:0019199	transmembrane receptor protein kinase activity	8/314	88/21059	5.10549860750766e-05	0.00159866	0.00144768	DDR1/DDR1/DDR1/DDR1/DDR1/DDR1/DDR1/EGFR	8
GO:0001540	MF	GO:0001540	amyloid-beta binding	8/314	105/21059	0.000178019	0.00508374	0.00460362	AGER/AGER/AGER/AGER/AGER/AGER/AGER/HSPG2	8
GO:0140101	MF	GO:0140101	catalytic activity, acting on a tRNA	10/314	164/21059	0.000182649	0.00508374	0.00460362	TRMT2A/VARS2/VARS2/VARS2/QTRT1/VARS2/VARS2/VARS2/LRRC47/DUS3L	10
GO:0016634	MF	GO:0016634	oxidoreductase activity, acting on the CH-CH group of donors, oxygen as acceptor	3/314	10/21059	0.000364558	0.00961282	0.00870496	ACAA1/PPOX/RSAD1	3
GO:0070412	MF	GO:0070412	R-SMAD binding	4/314	26/21059	0.00055944	0.014014	0.0126905	RGCC/SMAD6/FOS/STUB1	4
GO:0005201	MF	GO:0005201	extracellular matrix structural constituent	10/314	195/21059	0.00072101	0.0172012	0.0155767	LAMA5/COL4A2/COL4A1/COL4A5/LAMB2/TINAGL1/COL4A3/COL4A4/HSPG2/AGRN	10
GO:0032036	MF	GO:0032036	myosin heavy chain binding	3/314	13/21059	0.000840469	0.0191398	0.0173322	MYL9/LIMCH1/PDLIM2	3
GO:0045159	MF	GO:0045159	myosin II binding	3/314	14/21059	0.00105792	0.0230443	0.020868	TRIOBP/LLGL2/LIMCH1	3
GO:0030020	MF	GO:0030020	extracellular matrix structural constituent conferring tensile strength	5/314	53/21059	0.00114041	0.0238061	0.0215578	COL4A2/COL4A1/COL4A5/COL4A3/COL4A4	5
GO:0050840	MF	GO:0050840	extracellular matrix binding	5/314	56/21059	0.00146387	0.029336	0.0265655	SPOCK2/TINAGL1/VEGFA/ITGA3/AGRN	5
GO:0043130	MF	GO:0043130	ubiquitin binding	7/314	113/21059	0.00153787	0.0295406	0.0267507	VPS28/CUEDC2/CUEDC1/RAD23A/HGS/VPS28/SHARPIN	7
GO:0008191	MF	GO:0008191	metalloendopeptidase inhibitor activity	3/314	16/21059	0.00159201	0.0295406	0.0267507	TIMP3/SPOCK2/COL4A3	3
GO:0005096	MF	GO:0005096	GTPase activator activity	12/314	300/21059	0.00192346	0.0344162	0.0311658	GNAQ/FLCN/ALS2CL/ASAP3/LLGL2/PLXNB1/AGAP3/TBC1D16/ARHGEF1/ARHGDIA/ACAP3/ASAP3	12
GO:0071889	MF	GO:0071889	14-3-3 protein binding	4/314	38/21059	0.0024006	0.0413372	0.0374332	HDAC7/ZFP36L1/ZFP36/PRKCZ	4
GO:0016627	MF	GO:0016627	oxidoreductase activity, acting on the CH-CH group of donors	5/314	63/21059	0.00247528	0.0413372	0.0374332	ACAA1/ACADVL/PPOX/DUS3L/RSAD1	5

## Sheet: Suppl Table 5
Supplementary Table 5: DESeq2 results showing the significant (p<0.05) DEGs identified upon comparing the AT2 cell clusters from non-smoking HIV subjects (HIV-NS) to healthy non-smoking (NS) controls.
	baseMean	log2FoldChange	lfcSE	stat	pvalue	padj
MEGF6	182.887	-2.36559	0.75141	-3.1482	0.00164277	0.036416
OTUD3	54.6838	2.33718	0.539202	4.33451	1.46087e-05	0.00163144
CYP4B1	129.759	-2.2169	0.649037	-3.41567	0.00063625	0.0212041
CC2D1B	25.2221	-2.91404	0.924281	-3.15276	0.00161734	0.0361798
GBP2	19.1234	3.65166	0.887759	4.11335	3.89957e-05	0.00341143
ARHGAP29	16.0842	2.32331	0.664008	3.49892	0.00046715	0.0176008
CNN3	91.1803	2.76979	0.530346	5.2226	1.76428e-07	6.64862e-05
ITGA10	12.9843	-5.14784	1.59083	-3.23596	0.00121236	0.0303396
TXNIP	153.156	-2.42223	0.806862	-3.00204	0.00268178	0.0468312
SLC27A3	86.7997	-2.92313	0.927977	-3.15	0.00163268	0.0363569
MUC1	451.421	-2.17954	0.477775	-4.56185	5.07046e-06	0.00082801
CLK2	31.0379	-2.91032	0.876141	-3.32175	0.00089455	0.026242
HSPA6	15.5898	4.7028	1.06609	4.41128	1.02763e-05	0.00125859
TOR1AIP2	35.1666	3.54958	0.906167	3.91713	8.96078e-05	0.00585318
ATP2B4	79.5814	2.12812	0.612782	3.47289	0.00051489	0.0183785
PPP1R15B	28.9926	2.21681	0.588695	3.76563	0.00016613	0.00905248
RASSF5	39.369	2.48466	0.681891	3.64377	0.00026867	0.0125354
YOD1	34.587	3.44822	0.744138	4.63384	3.58939e-06	0.00062802
LAMB3	41.322	2.81867	0.702546	4.01207	6.01877e-05	0.0047558
WDR26	57.5332	1.59414	0.486597	3.27609	0.00105254	0.0282298
ENAH	22.594	2.13385	0.696873	3.06204	0.00219833	0.0430785
MPV17	18.9217	-5.18665	1.5774	-3.28811	0.00100864	0.0274518
REL	54.6932	2.44088	0.754858	3.23356	0.00122256	0.0303396
SERTAD2	15.5061	2.75742	0.79278	3.47817	0.00050485	0.0181859
MXD1	33.2969	3.79721	0.783364	4.8473	1.2515e-06	0.00027869
GGCX	13.4135	-4.85463	1.56496	-3.10207	0.0019217	0.0393908
SFTPB	6894.57	-3.03004	0.551017	-5.49901	3.81934e-08	3.21435e-05
ACTR1B	47.4263	-2.43483	0.74184	-3.28215	0.00103018	0.0278831
PTPN18	12.3206	-4.69447	1.57265	-2.98507	0.00283517	0.0483955
ITPRID2	30.1448	3.20471	0.66106	4.84783	1.24818e-06	0.00027869
ITGAV	17.2456	2.23656	0.736091	3.03843	0.00237815	0.0439643
STAT4	13.0594	3.30055	0.993361	3.32261	0.00089181	0.026242
HSPD1	72.6248	7.6369	0.987756	7.73157	1.06231e-14	5.20427e-11
RAPH1	33.8907	1.84271	0.586054	3.14427	0.00166499	0.0365776
OBSL1	61.6002	-2.87331	0.871435	-3.29721	0.00097649	0.0271809
ACSL3	13.3928	2.50081	0.837681	2.9854	0.00283212	0.0483955
CCL20	33.6377	8.15668	1.89619	4.30163	1.69549e-05	0.00184582
LRRFIP1	39.6207	1.9454	0.55701	3.49258	0.00047837	0.0176206
D2HGDH	51.7213	-2.09824	0.671069	-3.12671	0.00176775	0.0383194
PLXNB1	56.8562	-2.65951	0.714478	-3.72231	0.00019741	0.0101799
CISH	36.6377	-2.88545	0.857507	-3.36493	0.00076562	0.0241985
MANF	17.0047	3.10468	0.836735	3.71047	0.00020687	0.0103416
SLMAP	36.0111	2.3607	0.598706	3.94301	8.04658e-05	0.00547503
ARL13B	10.0205	2.788	0.789162	3.53286	0.00041109	0.0165078
PHLDB2	19.006	2.47384	0.746648	3.31326	0.00092215	0.0267316
ZBTB20	20.256	2.56567	0.68513	3.74479	0.00018054	0.00951046
ABTB1	18.4069	-5.19239	1.55938	-3.32978	0.00086914	0.0261223
RASA2	18.7101	2.34573	0.621464	3.77453	0.00016031	0.00902712
ARHGEF26	46.7675	1.85902	0.495158	3.75439	0.00017376	0.00932303
FXR1	11.4777	3.22279	0.880926	3.65841	0.00025378	0.0119546
EIF4A2	11.3194	2.63697	0.883374	2.98511	0.00283477	0.0483955
CLDN1	23.9615	4.39155	0.818759	5.36367	8.15492e-08	4.89728e-05
SLBP	19.1689	2.58765	0.740409	3.4949	0.00047424	0.0176008
MOB1B	12.8699	2.41635	0.79885	3.02479	0.00248808	0.0451448
SHROOM3	63.2939	2.299	0.652823	3.52163	0.00042891	0.0166764
TNIP3	20.7406	8.53725	2.15838	3.9554	7.64055e-05	0.00545311
ANXA5	30.3294	1.79774	0.585812	3.0688	0.00214917	0.0426266
HSPA4L	14.5265	4.8943	0.962097	5.08712	3.63545e-07	0.0001069
FAM160A1	18.9398	2.33105	0.618952	3.76613	0.0001658	0.00905248
FAT1	12.3173	2.26777	0.741798	3.05713	0.00223467	0.0431573
OTULIN	33.0467	1.64347	0.529046	3.10647	0.00189334	0.0391369
RAI14	28.6962	1.99391	0.640464	3.11322	0.00185056	0.0390532
GPBP1	54.292	2.69239	0.58974	4.56537	4.98604e-06	0.00082801
ZSWIM6	19.6148	3.37188	0.786305	4.28826	1.80082e-05	0.00190719
HOMER1	12.1374	3.54056	0.911464	3.88447	0.00010255	0.00644111
FEM1C	19.4229	2.96729	0.84731	3.50201	0.00046176	0.0176008
P4HA2	25.2665	2.35769	0.782929	3.01137	0.00260074	0.0459965
AFF4	73.0857	1.62435	0.457469	3.55072	0.00038418	0.0159045
HSPA4	13.6887	3.24939	0.853974	3.80502	0.00014179	0.00836014
CTNNA1	88.4001	1.45726	0.387017	3.76537	0.0001663	0.00905248
APBB3	17.8717	-4.35151	1.39507	-3.11921	0.00181339	0.0390532
DIAPH1	30.409	1.98083	0.624927	3.1697	0.00152597	0.0349332
ARHGAP26	53.5077	1.87769	0.568996	3.3	0.00096684	0.0271809
SH3RF2	22.2941	3.68392	0.919401	4.00687	6.1529e-05	0.00478461
ADRB2	34.5564	1.85779	0.574535	3.23356	0.00122256	0.0303396
TNIP1	72.4214	3.46206	0.720575	4.80458	1.55075e-06	0.00031655
DUSP1	346.806	-2.83373	0.908924	-3.11768	0.00182281	0.0390532
FAM193B	49.6553	-2.26346	0.730236	-3.09963	0.00193766	0.0395524
SERPINB6	43.2535	1.70871	0.566358	3.01702	0.00255273	0.0458089
CD83	21.0213	2.74833	0.772935	3.5557	0.00037697	0.0158392
JARID2	15.704	2.50805	0.765764	3.27523	0.00105576	0.0282298
ATXN1	23.8438	2.59562	0.836407	3.1033	0.00191376	0.0393908
ID4	54.307	-3.46952	1.06571	-3.25558	0.0011316	0.0293318
ZNF165	12.1628	4.07298	0.802964	5.07244	3.92757e-07	0.0001069
RGL2	35.7768	-2.75075	0.815248	-3.37413	0.0007405	0.0237105
SRPK1	43.0041	2.58552	0.66651	3.87919	0.0001048	0.00649916
PGC	302.319	-6.09918	1.60407	-3.80232	0.00014335	0.00836014
RRP36	21.0171	-5.06297	1.51262	-3.34715	0.00081648	0.0249996
HSP90AB1	32.4497	2.12282	0.709869	2.99044	0.00278574	0.0482238
CLIC5	82.2839	2.90734	0.653503	4.44886	8.63274e-06	0.00114302
ELOVL5	38.0719	2.37572	0.538541	4.41141	1.027e-05	0.00125859
CRYBG1	16.3069	3.87133	0.921571	4.2008	2.65977e-05	0.00255495
CD24	10.5502	2.85713	0.817257	3.496	0.00047229	0.0176008
BCLAF1	13.1982	3.01692	1.01229	2.98029	0.00287978	0.0489862
IL20RA	18.8292	-5.60977	1.7144	-3.27215	0.00106734	0.0282643
HIVEP2	12.535	4.98841	0.908029	5.49367	3.93675e-08	3.21435e-05
TAB2	11.5531	2.94074	0.97024	3.03094	0.00243795	0.0446514
SYNE1	41.8292	2.80774	0.676438	4.15078	3.3135e-05	0.00300608
CNKSR3	18.7736	2.66898	0.794869	3.35776	0.00078578	0.0246105
TNRC18	40.6184	-2.61352	0.741669	-3.52383	0.00042535	0.0166764
MACC1	24.6179	3.32995	0.704459	4.72696	2.27906e-06	0.00044661
TAX1BP1	38.4044	1.91915	0.578629	3.31672	0.00091081	0.0265598
STX1A	20.5728	2.63219	0.839095	3.13694	0.00170721	0.0371717
YWHAG	28.7814	2.30665	0.624178	3.69549	0.00021946	0.0107513
LMTK2	34.3629	1.87328	0.614156	3.05017	0.00228714	0.0431573
BAIAP2L1	161.999	1.9411	0.579863	3.34752	0.00081539	0.0249996
PILRB	50.8961	-3.19505	0.905412	-3.52883	0.00041739	0.0166245
LRCH4	90.0838	-2.2925	0.716406	-3.20001	0.00137425	0.0326439
GIGYF1	44.6655	-2.23428	0.717393	-3.11445	0.00184291	0.0390532
POLR2J2	60.8011	-2.64785	0.802912	-3.2978	0.00097445	0.0271809
HBP1	46.3219	2.32932	0.457794	5.08813	3.61605e-07	0.0001069
IFRD1	138.139	2.16408	0.590004	3.66791	0.00024454	0.0117453
BPGM	9.51138	3.72847	1.20017	3.10662	0.00189237	0.0391369
FASTK	17.9572	-3.06172	1.02064	-2.9998	0.00270157	0.0469326
SLC7A2	21.3404	2.64184	0.711839	3.71128	0.00020621	0.0103416
BMP1	217.133	-4.3512	1.3602	-3.19894	0.00137932	0.0326439
RHOBTB2	104.095	-2.30539	0.713161	-3.23264	0.00122653	0.0303396
SLC25A37	93.5555	3.54671	0.72173	4.91418	8.91555e-07	0.00021839
CLU	20.6403	2.71363	0.88326	3.07229	0.00212422	0.0424917
ADAM9	39.2381	1.8714	0.525289	3.56261	0.00036718	0.0156418
CEBPD	339.177	-1.90239	0.503415	-3.77898	0.00015747	0.00897051
LYN	53.5816	2.21429	0.592238	3.73884	0.00018487	0.00963485
PAG1	22.0285	2.154	0.686194	3.13905	0.00169495	0.0370694
EFR3A	46.7524	2.31938	0.547194	4.23868	2.24841e-05	0.00229478
AGO2	82.1204	2.27939	0.501973	4.54086	5.60239e-06	0.00087653
GLI4	10.0654	-4.65759	1.54565	-3.01336	0.00258373	0.0459197
MROH1	166.129	-2.41708	0.730528	-3.30867	0.00093739	0.0270135
CD274	36.9022	5.54677	1.71427	3.23564	0.00121371	0.0303396
DDX58	10.5566	3.02324	0.94145	3.21126	0.00132155	0.0320509
CEMIP2	35.4561	2.53334	0.665025	3.8094	0.00013931	0.00832263
NFIL3	37.3367	2.01106	0.608864	3.30297	0.00095666	0.0271809
TNC	16.1809	4.84955	1.03407	4.68979	2.73488e-06	0.00051531
ZBTB43	11.9009	4.30049	0.974268	4.41407	1.01446e-05	0.00125859
LRRC8A	16.2304	2.71058	0.783153	3.4611	0.00053797	0.0188249
PHYHD1	45.0233	-3.44628	1.07823	-3.19623	0.00139236	0.032672
SH3GLB2	72.4607	-1.97838	0.63589	-3.11119	0.00186333	0.0390532
EXD3	30.5634	-2.67654	0.871563	-3.07096	0.00213369	0.0424917
PFKP	28.9301	2.69392	0.896652	3.00442	0.00266085	0.0468312
USP6NL	19.2625	2.32526	0.71197	3.26595	0.00109097	0.0286955
FAM107B	33.3475	2.58001	0.641674	4.02076	5.80117e-05	0.004659
STAM	30.0323	2.01394	0.612217	3.28959	0.00100335	0.0274518
ARL5B	14.6761	3.53434	0.809456	4.36632	1.26358e-05	0.00147387
MLLT10	18.4309	-3.3255	1.0986	-3.02703	0.00246973	0.0449785
SVIL	63.377	2.11822	0.669434	3.16419	0.00155513	0.0352712
KIF5B	43.9056	1.61576	0.447076	3.61406	0.00030144	0.0136417
MCU	21.4208	2.98104	0.695738	4.28472	1.82972e-05	0.00190719
P4HA1	39.5653	2.63573	0.651299	4.04688	5.19057e-05	0.00430993
FAS	26.0046	3.79673	0.748505	5.07242	3.92791e-07	0.0001069
SORBS1	53.5116	2.62421	0.699324	3.7525	0.00017508	0.00932303
SCD	35.1916	2.53344	0.794804	3.18751	0.00143504	0.0334775
PDZD8	10.5228	2.94845	0.794566	3.71077	0.00020663	0.0103416
RASSF7	46.4341	-3.39833	0.91695	-3.70613	0.00021045	0.0104141
GATD1	45.7253	-2.58226	0.794348	-3.2508	0.00115083	0.0296732
DENND5A	15.7327	2.84101	0.775568	3.66313	0.00024915	0.0118502
ZNF143	12.994	2.96526	0.760177	3.90075	9.5895e-05	0.00618145
SWAP70	48.494	2.39841	0.537117	4.46534	7.99415e-06	0.00108787
CD44	211.383	1.86562	0.514906	3.62322	0.00029096	0.0134471
WDR74	33.5577	-3.59632	1.20411	-2.9867	0.00282004	0.0483955
STIP1	29.1187	3.36919	0.865266	3.89383	9.86751e-05	0.00627804
EHD1	63.6338	2.62471	0.861931	3.04515	0.00232564	0.0434334
NDUFV1	51.7524	-2.38806	0.723779	-3.29943	0.0009688	0.0271809
CHKA	44.1685	-2.32348	0.771057	-3.01337	0.00258364	0.0459197
RNF169	36.7147	2.38482	0.696697	3.42303	0.00061927	0.0209227
SERPINH1	48.8577	2.65255	0.671409	3.95072	7.79174e-05	0.00545311
CHORDC1	17.4015	4.62921	0.869043	5.32679	9.9965e-08	4.89728e-05
TAF1D	116.859	2.26716	0.627398	3.6136	0.00030197	0.0136417
SESN3	11.7386	3.54666	0.849589	4.17456	2.98558e-05	0.00275969
BIRC3	13.9981	3.38967	1.08962	3.11087	0.00186537	0.0390532
RDX	18.4003	2.30056	0.636872	3.61228	0.00030352	0.0136417
SIK3	48.4464	2.21258	0.552813	4.0024	6.27036e-05	0.00479977
BCL9L	90.6668	2.15597	0.638232	3.37803	0.00073006	0.02353
ARHGEF12	28.5641	2.76432	0.684203	4.04021	5.34038e-05	0.00436042
NRGN	198.24	-2.82999	0.789755	-3.58338	0.00033918	0.0147049
FKBP4	35.4928	4.6805	0.834293	5.61013	2.02169e-08	2.47607e-05
RAPGEF3	38.1497	1.98746	0.592081	3.35673	0.0007887	0.0246105
KMT2D	69.3402	-2.00245	0.655622	-3.05428	0.00225601	0.0431573
LEMD3	14.6533	2.21655	0.62921	3.52275	0.00042709	0.0166764
ZFC3H1	88.8211	1.71014	0.430754	3.97011	7.18384e-05	0.00525278
RASSF9	23.7308	3.66947	0.867191	4.23144	2.32198e-05	0.00232151
TXNRD1	63.2623	2.62881	0.667695	3.93714	8.24582e-05	0.00549636
EID3	39.062	4.1745	0.698832	5.97354	2.32165e-09	5.68688e-06
CRY1	34.2533	3.21985	0.649814	4.95502	7.23213e-07	0.00018647
MMAB	25.0315	-3.35837	1.06742	-3.14623	0.00165388	0.0364972
TAOK3	26.1842	1.94004	0.602246	3.22135	0.0012759	0.0311355
CLIP1	75.3429	1.63451	0.460524	3.54925	0.00038633	0.0159045
ANKLE2	50.8535	1.96422	0.595496	3.29846	0.00097216	0.0271809
ZMYM2	31.8079	1.95308	0.551335	3.54245	0.00039642	0.0161706
ZDHHC20	20.806	2.56998	0.84105	3.05568	0.00224554	0.0431573
HSPH1	290.998	4.50111	1.29662	3.47142	0.0005177	0.0183785
ELF1	13.8065	2.90736	0.846649	3.43397	0.00059482	0.0203776
UCHL3	10.4735	2.74757	0.853019	3.221	0.00127745	0.0311355
MBNL2	32.9873	2.46328	0.600706	4.10064	4.12002e-05	0.00348
CHMP4A	14.6799	-4.95445	1.56047	-3.17499	0.00149844	0.0346267
BAZ1A	30.9053	2.36366	0.746716	3.16541	0.00154864	0.0352712
NKX2-1	362.989	-1.56515	0.513568	-3.0476	0.00230679	0.0432988
SAMD4A	19.0357	3.51076	1.00691	3.48667	0.00048907	0.0178802
SNAPC1	24.0276	4.14946	0.894162	4.64061	3.47382e-06	0.00062802
MPP5	23.9454	2.45892	0.623484	3.94383	8.01895e-05	0.00547503
FOS	512.353	-4.48437	1.46933	-3.05198	0.00227339	0.0431573
AHSA1	31.7664	2.66175	0.587583	4.53	5.89846e-06	0.00087653
FBLN5	24.5195	3.37189	0.642558	5.2476	1.54091e-07	6.29078e-05
HSP90AA1	135.704	3.95909	0.937877	4.22133	2.42861e-05	0.00237955
TRAF3	16.6415	2.46383	0.728704	3.38112	0.00072192	0.0234217
AMN	22.0783	-4.25016	1.30181	-3.26482	0.00109534	0.0286955
TNFAIP2	86.9087	4.71684	0.924726	5.1008	3.38228e-07	0.0001069
SIVA1	23.0004	-3.30765	1.08701	-3.04288	0.00234327	0.0434837
RASGRP1	9.58126	4.7417	1.15549	4.10364	4.06701e-05	0.00348
PLA2G4F	207.273	-3.20742	0.920444	-3.48464	0.0004928	0.0178831
ZNF106	27.4269	3.08159	0.685879	4.4929	7.02604e-06	0.00098344
SNAP23	46.7946	3.97509	0.826519	4.80944	1.51355e-06	0.00031655
B2M	51.8273	3.58424	0.634818	5.64608	1.64144e-08	2.47607e-05
TMOD3	26.7584	2.20066	0.613518	3.58695	0.00033457	0.0146345
ANXA2	41.1106	2.86136	0.652443	4.3856	1.15666e-05	0.00138207
RORA	40.2472	2.28364	0.504138	4.52979	5.90434e-06	0.00087653
NEIL1	43.166	-2.56719	0.805795	-3.1859	0.00144303	0.0335043
PEAK1	14.0172	3.1113	0.80704	3.8552	0.00011563	0.00699375
DNAJA4	235.674	5.6652	1.41762	3.99628	6.43458e-05	0.00484969
ABHD2	41.4408	1.92322	0.634651	3.03036	0.00244265	0.0446514
MLST8	14.6852	-5.23085	1.60468	-3.25976	0.00111508	0.0290572
BICDL2	72.6843	-2.61304	0.726512	-3.59669	0.00032229	0.0143537
SH2B1	32.6858	-2.31322	0.765911	-3.02022	0.00252587	0.0456614
INO80E	66.6938	-1.86845	0.584636	-3.19592	0.00139385	0.032672
C16orf58	36.0715	-3.49557	0.98334	-3.55479	0.00037828	0.0158392
ESRP2	71.9061	-2.32365	0.611853	-3.79772	0.00014603	0.00841652
CDH1	23.8133	2.02694	0.624601	3.24518	0.00117378	0.0299496
FCSK	13.2627	-4.97556	1.55131	-3.20733	0.00133973	0.0323317
MLKL	33.5678	3.37233	0.642425	5.24938	1.5261e-07	6.29078e-05
TAF1C	21.9054	-3.33556	1.04249	-3.19961	0.00137616	0.0326439
SLC7A5	21.8339	3.3097	0.763686	4.33385	1.46527e-05	0.00163144
ACSF3	16.1324	-5.45537	1.54086	-3.54048	0.0003994	0.0161706
SLC22A31	445.576	-2.20967	0.601804	-3.67174	0.0002409	0.0116849
RILP	32.3976	-3.61809	1.18258	-3.05949	0.00221716	0.0431573
CXCL16	9.90752	2.73339	0.78162	3.49708	0.00047038	0.0176008
ACADVL	120.191	-1.93989	0.635727	-3.05146	0.00227735	0.0431573
NEURL4	15.4779	-5.28468	1.54215	-3.42684	0.00061066	0.0207751
TMEM11	10.3896	2.42343	0.735419	3.2953	0.00098317	0.0272121
ERBB2	35.5647	-2.46219	0.778761	-3.16167	0.00156867	0.0354143
DNAJC7	30.4396	1.99513	0.59514	3.35237	0.00080124	0.0248435
DUSP3	14.7111	2.04128	0.643394	3.17268	0.0015104	0.0347393
PRR15L	58.7223	-4.08634	1.17968	-3.46395	0.00053231	0.018761
TANC2	84.0929	1.80515	0.558651	3.23127	0.00123241	0.0303396
MYO15B	35.7566	-2.5707	0.851496	-3.01903	0.00253581	0.0456726
ENGASE	52.0469	2.49608	0.768433	3.24827	0.00116108	0.0297807
SLC38A10	47.6893	-2.02174	0.665859	-3.03628	0.00239514	0.044112
ASPSCR1	52.4414	-2.62942	0.858478	-3.06289	0.00219209	0.0430785
DCXR	35.0526	-3.47161	1.04422	-3.3246	0.00088545	0.026242
DUS1L	58.3434	-2.51871	0.736567	-3.41953	0.0006273	0.0210488
ENOSF1	79.545	-2.23646	0.726166	-3.07982	0.00207126	0.0418111
LPIN2	39.4405	1.77754	0.50609	3.51231	0.00044424	0.0171363
LIPG	14.7669	4.23666	0.941534	4.49974	6.80377e-06	0.00098034
RAB27B	16.8127	2.42187	0.726905	3.33176	0.00086299	0.0260976
CIRBP	278.196	-2.26723	0.657649	-3.44747	0.00056586	0.0196605
BTBD2	15.3265	-5.22622	1.54421	-3.3844	0.00071333	0.0232975
SPPL2B	59.3442	-2.37699	0.773758	-3.07201	0.00212622	0.0424917
EEF2	120.907	1.32588	0.441446	3.00348	0.0026691	0.0468312
PLIN5	116.844	-2.48765	0.805967	-3.08654	0.00202499	0.0411636
LDLR	679.418	1.8189	0.56742	3.20556	0.001348	0.0323719
ZSWIM4	14.9917	2.04751	0.682154	3.00154	0.00268617	0.0468312
AKAP8L	87.4532	-1.77383	0.58039	-3.05627	0.00224107	0.0431573
SIN3B	58.2441	-2.05725	0.651466	-3.15787	0.00158925	0.0357144
RFXANK	12.8563	-4.74107	1.53959	-3.07944	0.00207391	0.0418111
ZFP36	558.818	-2.35159	0.7066	-3.32804	0.0008746	0.0261259
SUPT5H	41.0243	-2.44919	0.726812	-3.36977	0.0007523	0.0239321
B3GNT8	15.0081	-4.13408	1.34899	-3.06457	0.00217982	0.0430602
ARHGEF1	161.922	-1.69603	0.545439	-3.10947	0.00187423	0.0390717
CIC	52.2495	-1.99501	0.662139	-3.01297	0.00258702	0.0459197
PLAUR	33.8591	3.11078	0.790441	3.9355	8.30231e-05	0.00549636
FOSB	242.387	-4.57855	1.50394	-3.04437	0.0023317	0.0434334
HIF3A	21.4092	-5.6475	1.66419	-3.39355	0.00068994	0.0226846
FAM83E	45.4423	-2.31382	0.703458	-3.28921	0.00100469	0.0274518
NUCB1	137.583	1.96974	0.57826	3.40633	0.00065843	0.021795
SNRNP70	178.084	-1.65062	0.529568	-3.11692	0.00182748	0.0390532
MED25	32.3844	-2.81839	0.905258	-3.11335	0.00184975	0.0390532
ZNF444	39.5688	-2.42017	0.793436	-3.05025	0.00228653	0.0431573
NECAB3	73.4081	-2.57754	0.770982	-3.34319	0.00082822	0.0252017
PABPC1L	141.709	-1.77958	0.548714	-3.24319	0.001182	0.0300032
APP	45.9321	2.03875	0.528143	3.86023	0.00011328	0.00693705
SLC5A3	62.5285	5.16004	0.966241	5.34032	9.27822e-08	4.89728e-05
MORC3	29.6812	2.03755	0.51057	3.99073	6.58696e-05	0.00488932
TXNRD2	40.0509	-2.98918	0.8697	-3.43703	0.00058813	0.0202905
APOL6	20.4067	3.09189	0.747127	4.13838	3.49774e-05	0.00311554
MYH9	30.9842	3.2002	0.766344	4.17593	2.96776e-05	0.00275969
RANGAP1	29.9541	2.43204	0.677136	3.59165	0.00032859	0.0145022
PMM1	213.922	-2.31088	0.757731	-3.04973	0.00229044	0.0431573
USP9X	21.2642	1.92244	0.587178	3.27402	0.00106027	0.0282298
MORF4L2	13.6177	3.20514	0.896617	3.5747	0.00035063	0.0150678
DEPRECATED-ENSG00000124831	58.7287	1.93785	0.4905	3.95077	7.78987e-05	0.00545311
ADGRF1	32.3373	4.65587	0.872402	5.33685	9.45777e-08	4.89728e-05

## Sheet: Suppl Table 6
Supplementary Table 6: GO analyses results of the differentially up (positive regulation) and downregulated (negative regulation) genes in the AT2 cell clusters from non-smoking HIV subjects (HIV-NS) to healthy non-smoking (NS) controls.
	ONTOLOGY	ID	Description	GeneRatio	BgRatio	pvalue	p.adjust	qvalue	geneID	Count
Positive Regulation
GO:0006457	BP	GO:0006457	protein folding	17/187	245/21261	6.23451095464767e-11	1.74690996949228e-07	1.51662682275692e-07	HSPH1/CHORDC1/B2M/CHORDC1/AHSA1/HSPA4/HSP90AA1/HSPD1/ENGASE/DNAJC7/HSPA4L/HSPA6/FKBP4/DNAJA4/B2M/CLU/HSP90AB1	17
GO:0035966	BP	GO:0035966	response to topologically incorrect protein	12/187	189/21261	1.18016550891654e-07	0.000122106	0.00010601	HSPH1/SERPINH1/HSPA4/HSP90AA1/HSPD1/HSPA4L/HSPA6/CLU/PPP1R15B/HSP90AB1/MANF/YOD1	12
GO:0006986	BP	GO:0006986	response to unfolded protein	11/187	155/21261	1.30734935773648e-07	0.000122106	0.00010601	HSPH1/SERPINH1/HSPA4/HSP90AA1/HSPD1/HSPA4L/HSPA6/PPP1R15B/HSP90AB1/MANF/YOD1	11
GO:0042026	BP	GO:0042026	protein refolding	6/187	40/21261	1.2789395254664e-06	0.000895897	0.000777797	B2M/HSP90AA1/HSPD1/HSPA6/DNAJA4/B2M	6
GO:0034605	BP	GO:0034605	cellular response to heat	7/187	82/21261	7.93108086866207e-06	0.00444458	0.00385868	CHORDC1/CHORDC1/HSP90AA1/LYN/DNAJC7/HSPA6/HSP90AB1	7
GO:0051131	BP	GO:0051131	chaperone-mediated protein complex assembly	5/187	33/21261	9.69539566453994e-06	0.00452775	0.00393089	HSPA4/HSP90AA1/HSPD1/CLU/HSP90AB1	5
GO:0009266	BP	GO:0009266	response to temperature stimulus	10/187	202/21261	1.26012744537002e-05	0.00504411	0.00437918	CHORDC1/CHORDC1/ADRB2/HSP90AA1/HSPD1/LYN/DNAJC7/HSPA6/DNAJA4/HSP90AB1	10
GO:1990000	BP	GO:1990000	amyloid fibril formation	6/187	61/21261	1.58754652459684e-05	0.00556038	0.00482739	APP/B2M/USP9X/B2M/CLU/LDLR	6
GO:0061077	BP	GO:0061077	chaperone-mediated protein folding	7/187	94/21261	1.95421588182895e-05	0.0059454	0.00516165	HSPH1/CHORDC1/CHORDC1/DNAJC7/HSPA6/FKBP4/CLU	7
GO:0009408	BP	GO:0009408	response to heat	8/187	131/21261	2.12183968311431e-05	0.0059454	0.00516165	CHORDC1/CHORDC1/HSP90AA1/LYN/DNAJC7/HSPA6/DNAJA4/HSP90AB1	8
GO:0034612	BP	GO:0034612	response to tumor necrosis factor	11/187	310/21261	9.92050579280469e-05	0.0238326	0.0206909	FAS/CLDN1/CCL20/ADAM9/TRAF3/RORA/ADAM9/GBP2/CXCL16/OTULIN/BIRC3	11
GO:0045860	BP	GO:0045860	positive regulation of protein kinase activity	11/187	311/21261	0.000102067	0.0238326	0.0206909	CD24/TAOK3/ADRB2/HSP90AA1/ADAM9/TAB2/ADAM9/RASGRP1/CLU/HSP90AB1/ATP2B4	11
GO:0048260	BP	GO:0048260	positive regulation of receptor-mediated endocytosis	5/187	56/21261	0.000132494	0.0285576	0.0247931	B2M/ANXA2/SYNE1/B2M/CLU	5
GO:0002237	BP	GO:0002237	response to molecule of bacterial origin	13/187	446/21261	0.000168774	0.031428	0.0272851	B2M/TNIP3/CD24/CLDN1/CD274/ADAM9/LYN/TAB2/TNIP1/ADAM9/GBP2/B2M/SLC7A5	13
GO:0060143	BP	GO:0060143	positive regulation of syncytium formation by plasma membrane fusion	4/187	32/21261	0.000171871	0.031428	0.0272851	EHD1/ADAM9/ADAM9/RAPGEF3	4
GO:1902947	BP	GO:1902947	regulation of tau-protein kinase activity	3/187	13/21261	0.00017946	0.031428	0.0272851	HSP90AA1/CLU/HSP90AB1	3
GO:1902904	BP	GO:1902904	negative regulation of supramolecular fiber organization	8/187	181/21261	0.000206452	0.0340282	0.0295425	SWAP70/SVIL/TMOD3/FKBP4/CLU/LDLR/PHLDB2/RDX	8
GO:0032252	BP	GO:0032252	secretory granule localization	3/187	14/21261	0.000226927	0.035325	0.0306684	KIF5B/TANC2/RASGRP1	3
GO:0002274	BP	GO:0002274	myeloid leukocyte activation	10/187	292/21261	0.000273196	0.0394838	0.0342789	APP/HSPD1/ADAM9/LYN/RORA/ADAM9/RASGRP1/SNAP23/CLU/LDLR	10
GO:0038203	BP	GO:0038203	TORC2 signaling	3/187	15/21261	0.000281826	0.0394838	0.0342789	USP9X/SIK3/SESN3	3
GO:0060142	BP	GO:0060142	regulation of syncytium formation by plasma membrane fusion	4/187	38/21261	0.000338579	0.0451761	0.0392209	EHD1/ADAM9/ADAM9/RAPGEF3	4
GO:0032092	BP	GO:0032092	positive regulation of protein binding	5/187	71/21261	0.000406059	0.0479312	0.0416128	APP/B2M/USP9X/ANXA2/B2M	5
GO:0071902	BP	GO:0071902	positive regulation of protein serine/threonine kinase activity	7/187	153/21261	0.000418933	0.0479312	0.0416128	CD24/TAOK3/ADRB2/ADAM9/ADAM9/RASGRP1/ATP2B4	7
GO:0000768	BP	GO:0000768	syncytium formation by plasma membrane fusion	5/187	73/21261	0.000461864	0.0479312	0.0416128	MYH9/EHD1/ADAM9/ADAM9/RAPGEF3	5
GO:0032608	BP	GO:0032608	interferon-beta production	5/187	73/21261	0.000461864	0.0479312	0.0416128	MORC3/HSP90AA1/TRAF3/ZBTB20/REL	5
GO:0032648	BP	GO:0032648	regulation of interferon-beta production	5/187	73/21261	0.000461864	0.0479312	0.0416128	MORC3/HSP90AA1/TRAF3/ZBTB20/REL	5
GO:0140253	BP	GO:0140253	cell-cell fusion	5/187	73/21261	0.000461864	0.0479312	0.0416128	MYH9/EHD1/ADAM9/ADAM9/RAPGEF3	5
GO:1900120	BP	GO:1900120	regulation of receptor binding	3/187	18/21261	0.0004957	0.0496054	0.0430663	B2M/ANXA2/B2M	3
GO:0005925	CC	GO:0005925	focal adhesion	22/190	495/22568	2.27482856778693e-10	7.59792741640834e-08	6.03428209560322e-08	B2M/CTNNA1/ARHGAP26/MYH9/PLAUR/ANXA5/YWHAG/SVIL/CNN3/ADAM9/SORBS1/FAT1/TNC/CD44/PEAK1/ADAM9/SNAP23/ITGAV/B2M/PHLDB2/RDX/ENAH	22
GO:0005912	CC	GO:0005912	adherens junction	12/190	203/22568	1.62157528716795e-07	2.70803072957048e-05	2.15072090719118e-05	SHROOM3/CTNNA1/BAIAP2L1/MYH9/CNN3/CDH1/SORBS1/LYN/TMOD3/ANXA2/SNAP23/RDX	12
GO:0031252	CC	GO:0031252	cell leading edge	16/190	461/22568	1.97746087434001e-06	0.000220157	0.000174849	CTNNA1/MYH9/ARHGEF26/ARHGEF26/SWAP70/RAPH1/CDH1/DIAPH1/FAT1/CLIP1/CD44/ITGAV/RAPGEF3/PHLDB2/RDX/ENAH	16
GO:0030027	CC	GO:0030027	lamellipodium	10/190	220/22568	1.82378340437624e-05	0.00152286	0.00120946	CTNNA1/SWAP70/RAPH1/CDH1/FAT1/CD44/ITGAV/RAPGEF3/RDX/ENAH	10
GO:0030175	CC	GO:0030175	filopodium	7/190	127/22568	0.000102419	0.00430128	0.00341608	RAPH1/FAT1/ITGAV/FXR1/RAPGEF3/RDX/ENAH	7
GO:0045178	CC	GO:0045178	basal part of cell	11/190	330/22568	0.00011789	0.00430128	0.00341608	SLC5A3/CLDN1/HSP90AA1/ADAM9/ANXA2/CD44/ADAM9/SLC7A5/LDLR/PHLDB2/ATP2B4	11
GO:0016323	CC	GO:0016323	basolateral plasma membrane	10/190	277/22568	0.000126291	0.00430128	0.00341608	SLC5A3/CLDN1/HSP90AA1/ADAM9/ANXA2/CD44/ADAM9/SLC7A5/LDLR/ATP2B4	10
GO:0045121	CC	GO:0045121	membrane raft	11/190	333/22568	0.000127623	0.00430128	0.00341608	APP/CD24/CTNNA1/SERPINH1/FAS/CDH1/SORBS1/LYN/PAG1/ANXA2/ATP2B4	11
GO:0031462	CC	GO:0031462	Cul2-RING ubiquitin ligase complex	4/190	31/22568	0.000128188	0.00430128	0.00341608	ZSWIM4/ZSWIM6/FEM1C/ZSWIM4	4
GO:0098857	CC	GO:0098857	membrane microdomain	11/190	334/22568	0.000131016	0.00430128	0.00341608	APP/CD24/CTNNA1/SERPINH1/FAS/CDH1/SORBS1/LYN/PAG1/ANXA2/ATP2B4	11
GO:0005788	CC	GO:0005788	endoplasmic reticulum lumen	11/190	337/22568	0.000141659	0.00430128	0.00341608	APP/B2M/PLAUR/SERPINH1/P4HA2/P4HA1/TNC/B2M/NUCB1/CLU/MANF	11
GO:0097524	CC	GO:0097524	sperm plasma membrane	3/190	16/22568	0.000303404	0.00791015	0.00628225	HSP90AA1/HSPD1/ABHD2	3
GO:0009925	CC	GO:0009925	basal plasma membrane	10/190	311/22568	0.000320285	0.00791015	0.00628225	SLC5A3/CLDN1/HSP90AA1/ADAM9/ANXA2/CD44/ADAM9/SLC7A5/LDLR/ATP2B4	10
GO:0098858	CC	GO:0098858	actin-based cell projection	9/190	256/22568	0.000333957	0.00791015	0.00628225	RAPH1/FAT1/CD44/ITGAV/FXR1/RAPGEF3/SLC7A5/RDX/ENAH	9
GO:0016600	CC	GO:0016600	flotillin complex	3/190	17/22568	0.00036614	0.00791015	0.00628225	CTNNA1/CDH1/SORBS1	3
GO:0005938	CC	GO:0005938	cell cortex	10/190	318/22568	0.000381685	0.00791015	0.00628225	SHROOM3/MYH9/CLIC5/CDH1/CLIP1/TNFAIP2/RAI14/RAPGEF3/PHLDB2/RDX	10
GO:0016324	CC	GO:0016324	apical plasma membrane	12/190	444/22568	0.000402612	0.00791015	0.00628225	RAB27B/SHROOM3/SLC5A3/CNKSR3/ADRB2/CLIC5/CLDN1/HSP90AA1/FAT1/CD44/SLC7A5/RDX	12
GO:0043034	CC	GO:0043034	costamere	3/190	18/22568	0.000436652	0.00810232	0.00643487	HOMER1/SVIL/FXR1	3
GO:0030864	CC	GO:0030864	cortical actin cytoskeleton	5/190	82/22568	0.000647984	0.0113909	0.00904665	SHROOM3/MYH9/CDH1/RAPGEF3/RDX	5
GO:0030426	CC	GO:0030426	growth cone	7/190	180/22568	0.000852271	0.0142329	0.0113038	APP/LMTK2/HSP90AA1/USP9X/FKBP4/FXR1/HSP90AB1	7
GO:0030427	CC	GO:0030427	site of polarized growth	7/190	185/22568	0.00100012	0.0159066	0.0126331	APP/LMTK2/HSP90AA1/USP9X/FKBP4/FXR1/HSP90AB1	7
GO:0044295	CC	GO:0044295	axonal growth cone	3/190	30/22568	0.00201715	0.030624	0.0243216	HSP90AA1/FKBP4/HSP90AB1	3
GO:0005902	CC	GO:0005902	microvillus	5/190	107/22568	0.00213261	0.0307282	0.0244044	CD44/ITGAV/RAPGEF3/SLC7A5/RDX	5
GO:0098636	CC	GO:0098636	protein complex involved in cell adhesion	4/190	65/22568	0.00220801	0.0307282	0.0244044	PLAUR/LYN/TNC/ITGAV	4
GO:0030139	CC	GO:0030139	endocytic vesicle	11/190	481/22568	0.00263244	0.0351694	0.0279316	HSPH1/KIF5B/B2M/EHD1/ADRB2/HSP90AA1/LYN/SNAP23/ITGAV/B2M/LDLR	11
GO:0030863	CC	GO:0030863	cortical cytoskeleton	5/190	115/22568	0.00291747	0.0374782	0.0297653	SHROOM3/MYH9/CDH1/RAPGEF3/RDX	5
GO:0045296	MF	GO:0045296	cadherin binding	19/187	359/21059	5.42562903180039e-10	2.40897929011937e-07	2.08458378590225e-07	KIF5B/CTNNA1/BAIAP2L1/MYH9/EHD1/RANGAP1/SWAP70/CNN3/PFKP/CDH1/AHSA1/TMOD3/EEF2/ANXA2/CEMIP2/HSP90AB1/PHLDB2/LRRFIP1/RDX	19
GO:0140662	MF	GO:0140662	ATP-dependent protein folding chaperone	7/187	49/21059	2.43869476829593e-07	5.41390238561696e-05	4.6848610022527e-05	HSPH1/HSPA4/HSP90AA1/HSPD1/HSPA4L/HSPA6/HSP90AB1	7
GO:0044183	MF	GO:0044183	protein folding chaperone	7/187	75/21059	4.63950156623089e-06	0.000686646	0.000594182	HSPH1/HSPA4/HSP90AA1/HSPD1/HSPA4L/HSPA6/HSP90AB1	7
GO:0031072	MF	GO:0031072	heat shock protein binding	9/187	156/21059	1.10010281926935e-05	0.0011082	0.000958969	CHORDC1/CHORDC1/STIP1/AHSA1/DNAJC7/HSPA6/FKBP4/DNAJA4/HSP90AB1	9
GO:0060590	MF	GO:0060590	ATPase regulator activity	6/187	58/21059	1.24797357140266e-05	0.0011082	0.000958969	HSPH1/AHSA1/HSPA4/DNAJC7/HSPA4L/TOR1AIP2	6
GO:0098641	MF	GO:0098641	cadherin binding involved in cell-cell adhesion	4/187	18/21059	1.67141601074913e-05	0.00123685	0.00107029	BAIAP2L1/CNN3/TMOD3/ANXA2	4
GO:0003779	MF	GO:0003779	actin binding	14/187	475/21059	9.30704152753547e-05	0.00590332	0.00510838	SHROOM3/CTNNA1/BAIAP2L1/MYH9/ITPRID2/SVIL/CNN3/DIAPH1/SORBS1/TMOD3/RAI14/SYNE1/RDX/ENAH	14
GO:0051082	MF	GO:0051082	unfolded protein binding	7/187	147/21059	0.000348239	0.0174811	0.0151271	SERPINH1/HSP90AA1/HSPD1/HSPA6/DNAJA4/CLU/HSP90AB1	7
GO:0000774	MF	GO:0000774	adenyl-nucleotide exchange factor activity	3/187	16/21059	0.000354347	0.0174811	0.0151271	HSPH1/HSPA4/HSPA4L	3
GO:0048156	MF	GO:0048156	tau protein binding	4/187	45/21059	0.000674981	0.0296342	0.0256436	HSP90AA1/FKBP4/CLU/HSP90AB1	4
GO:0051879	MF	GO:0051879	Hsp90 protein binding	4/187	46/21059	0.00073418	0.0296342	0.0256436	CHORDC1/CHORDC1/STIP1/AHSA1	4
GO:0098632	MF	GO:0098632	cell-cell adhesion mediator activity	4/187	54/21059	0.00134649	0.0492545	0.0426218	BAIAP2L1/CNN3/TMOD3/ANXA2	4
GO:0005080	MF	GO:0005080	protein kinase C binding	4/187	55/21059	0.00144213	0.0492545	0.0426218	YWHAG/ADAM9/ADAM9/ITGAV	4
Negative Regulation
GO:0010667	BP	GO:0010667	negative regulation of cardiac muscle cell apoptotic process	5|98	43/21261	1.57269e-06	0.00129796	0.00121087	RGL2/RGL2/RGL2/RGL2/RGL2	5
GO:0010664	BP	GO:0010664	negative regulation of striated muscle cell apoptotic process	5|98	45/21261	1.98162e-06	0.00129796	0.00121087	RGL2/RGL2/RGL2/RGL2/RGL2	5
GO:0010665	BP	GO:0010665	regulation of cardiac muscle cell apoptotic process	5|98	62/21261	9.86561e-06	0.00290995	0.0027147	RGL2/RGL2/RGL2/RGL2/RGL2	5
GO:0010656	BP	GO:0010656	negative regulation of muscle cell apoptotic process	5|98	63/21261	1.06772e-05	0.00290995	0.0027147	RGL2/RGL2/RGL2/RGL2/RGL2	5
GO:0010662	BP	GO:0010662	regulation of striated muscle cell apoptotic process	5|98	64/21261	1.15399e-05	0.00290995	0.0027147	RGL2/RGL2/RGL2/RGL2/RGL2	5
GO:0010659	BP	GO:0010659	cardiac muscle cell apoptotic process	5|98	66/21261	1.34283e-05	0.00290995	0.0027147	RGL2/RGL2/RGL2/RGL2/RGL2	5
GO:0010658	BP	GO:0010658	striated muscle cell apoptotic process	5|98	68/21261	1.55493e-05	0.00290995	0.0027147	RGL2/RGL2/RGL2/RGL2/RGL2	5
GO:0032509	BP	GO:0032509	endosome transport via multivesicular body sorting pathway	4|98	44/21261	5.00141e-05	0.0081898	0.00764031	CHMP4A/RILP/CHMP4A/RILP	4
GO:0071985	BP	GO:0071985	multivesicular body sorting pathway	4|98	50/21261	8.30715e-05	0.0113338	0.0105734	CHMP4A/RILP/CHMP4A/RILP	4
GO:0010660	BP	GO:0010660	regulation of muscle cell apoptotic process	5|98	97/21261	8.65178e-05	0.0113338	0.0105734	RGL2/RGL2/RGL2/RGL2/RGL2	5
GO:0010657	BP	GO:0010657	muscle cell apoptotic process	5|98	103/21261	0.00011499	0.0136945	0.0127756	RGL2/RGL2/RGL2/RGL2/RGL2	5
GO:0043484	BP	GO:0043484	regulation of RNA splicing	6|98	194/21261	0.00028033	0.0306023	0.028549	CLK2/ESRP2/SNRNP70/FASTK/CIRBP/CLK2	6
GO:0007265	BP	GO:0007265	Ras protein signal transduction	8|98	384/21261	0.00040261	0.0405711	0.0378489	RFXANK/RGL2/RGL2/RGL2/RGL2/RGL2/RHOBTB2/ARHGEF1	8
GO:0008333	BP	GO:0008333	endosome to lysosome transport	4|98	77/21261	0.00044388	0.0415345	0.0387477	CHMP4A/RILP/CHMP4A/RILP	4
GO:0031957	MF	GO:0031957	very long-chain fatty acid-CoA ligase activity	3/106	11/21059	1.9861e-05	0.00476663	0.00451576	SLC27A3/ACSF3/SLC27A3	3
GO:0015645	MF	GO:0015645	fatty acid ligase activity	3/106	23/21059	0.000204	0.0244802	0.0231918	SLC27A3/ACSF3/SLC27A3	3
GO:0016405	MF	GO:0016405	CoA-ligase activity	3/106	28/21059	0.00037052	0.0296418	0.0280817	SLC27A3/ACSF3/SLC27A3	3
GO:0016878	MF	GO:0016878	acid-thiol ligase activity	3/106	32/21059	0.00055285	0.0331707	0.0314249	SLC27A3/ACSF3/SLC27A3	3
GO:0050660	MF	GO:0050660	flavin adenine dinucleotide binding	4/106	92/21059	0.00120617	0.0481774	0.0456418	TXNRD2/ACADVL/DUS1L/D2HGDH	4
GO:0016877	MF	GO:0016877	ligase activity, forming carbon-sulfur bonds	3/106	42/21059	0.00123371	0.0481774	0.0456418	SLC27A3/ACSF3/SLC27A3	3
GO:0047676	MF	GO:0047676	arachidonate-CoA ligase activity	2/106	12/21059	0.00160282	0.0481774	0.0456418	SLC27A3/SLC27A3	2
GO:0005085	MF	GO:0005085	guanyl-nucleotide exchange factor activity	6/106	248/21059	0.00160592	0.0481774	0.0456418	RGL2/RGL2/RGL2/RGL2/RGL2/ARHGEF1	6

## Sheet: Suppl Table 7
Supplementary Table 7: DESeq2 results showing the significant (p<0.05) DEGs identified upon comparing the Alveolar Fibroblast cell clusters from non-smoking HIV subjects (HIV-NS) to healthy non-smoking (NS) controls.
	baseMean	log2FoldChange	lfcSE	stat	pvalue	padj
MXRA8	56.5824	-2.40375	0.749002	-3.20927	0.00133072	0.0384482
CCNL2	249.99	-2.25951	0.615436	-3.67139	0.00024124	0.0156128
ATAD3B	16.9358	-3.32193	1.03393	-3.21293	0.00131389	0.0381894
TNFRSF14	58.7312	-3.21536	0.858955	-3.74334	0.00018159	0.0135507
TNFRSF1B	18.389	2.22143	0.642043	3.45993	0.00054031	0.0239204
CROCC	28.6485	-2.84427	0.911705	-3.11972	0.0018102	0.0431073
NUDC	63.8531	1.53901	0.4998	3.07925	0.00207524	0.0459763
TMEM234	18.4795	-3.30889	0.941494	-3.51451	0.00044056	0.021385
HIVEP3	26.1213	2.68993	0.857929	3.13538	0.00171631	0.0424493
HECTD3	11.4055	-4.29141	1.21114	-3.54329	0.00039517	0.0206924
CYP4B1	56.6949	-4.96118	1.18951	-4.17078	3.03553e-05	0.00420985
ECHDC2	112.177	-2.27007	0.662409	-3.427	0.0006103	0.02485
JUN	556.474	-3.0252	0.775332	-3.90181	9.54752e-05	0.00973928
LMO4	13.5032	-3.31309	1.08044	-3.06642	0.00216638	0.0461568
GBP3	9.72361	3.43418	0.96536	3.55741	0.00037453	0.0206642
GBP2	83.014	4.12068	0.763799	5.39499	6.8529e-08	5.69964e-05
RAB13	22.8316	2.70761	0.712156	3.80199	0.00014354	0.011959
LMNA	507.029	-2.35637	0.682264	-3.45375	0.00055285	0.0239204
NDUFS2	210.418	2.20035	0.716721	3.07003	0.00214039	0.0461568
UCK2	9.41589	2.99867	0.852706	3.51665	0.00043702	0.021385
MPZL1	17.0147	2.60286	0.842815	3.0883	0.00201306	0.0450295
QSOX1	43.7723	-2.45456	0.746667	-3.28736	0.00101132	0.0324547
KIAA1614	16.4223	-3.85704	0.973878	-3.96049	7.47957e-05	0.00789257
BTG2	145.648	-2.32993	0.749522	-3.10856	0.00188002	0.0431188
RASSF5	31.2452	4.35444	0.767722	5.67189	1.41227e-08	2.53665e-05
G0S2	688.169	4.92339	1.56696	3.14199	0.00167801	0.0424493
TP53BP2	22.9585	2.45686	0.692157	3.54957	0.00038585	0.0206924
GALNT2	17.5488	2.81914	0.902892	3.12235	0.00179415	0.0431073
ZNF692	10.3206	-3.517	1.1383	-3.08969	0.00200364	0.0450295
GRHL1	12.3282	4.4359	0.895901	4.95132	7.37104e-07	0.00032526
OSR1	20.4879	-4.46237	1.33659	-3.33862	0.00084196	0.0296149
RHOB	314.767	-4.39538	0.859983	-5.11101	3.20439e-07	0.00017282
PKDCC	52.8315	-2.85361	0.833123	-3.4252	0.00061434	0.02485
EML4	36.0475	2.30322	0.664186	3.46773	0.00052488	0.0238108
ZNF514	9.68734	-3.62104	1.19247	-3.03658	0.00239278	0.0488007
FMNL2	56.6873	2.64367	0.628983	4.20308	2.63305e-05	0.0037696
CYTIP	16.6834	3.0721	0.808774	3.79846	0.0001456	0.011959
IFIH1	18.8699	4.00838	0.794512	5.04509	4.53309e-07	0.00022004
SCN7A	76.0573	-2.97846	0.875523	-3.40192	0.00066915	0.0259317
STAT1	21.5858	3.2276	0.688342	4.68894	2.74619e-06	0.00083312
OBSL1	87.2648	-4.25703	1.13411	-3.75362	0.0001743	0.0132196
TMEM43	23.8414	-3.03669	0.893046	-3.40037	0.00067294	0.0259317
SH3BP5	29.2572	-3.3257	1.08773	-3.05747	0.00223214	0.0467017
EIF1B	76.6808	2.44518	0.765483	3.1943	0.0014017	0.0395263
ZBTB47	17.5425	-2.93032	0.954053	-3.07144	0.00213029	0.0461568
LAMB2	53.1173	-2.38286	0.678978	-3.50947	0.00044899	0.0215784
RNF123	12.9535	-3.85571	1.06409	-3.62347	0.00029068	0.0173925
ALAS1	18.6088	2.88351	0.792156	3.64008	0.00027256	0.0169615
FAM107A	10.0601	-4.25853	1.40133	-3.03893	0.00237418	0.0486257
KLF15	32.9948	-3.00334	0.993538	-3.02287	0.00250391	0.0495417
H1FX	69.7198	-3.06911	0.966654	-3.17498	0.00149846	0.0410934
MUC20	27.7367	-2.86838	0.926723	-3.09519	0.00196689	0.0447164
TNK2	14.209	-4.1356	1.09374	-3.78114	0.00015611	0.0122218
SPARCL1	27.3223	-2.64374	0.859288	-3.07667	0.00209328	0.0459763
FGF2	49.9162	2.46799	0.78421	3.1471	0.00164897	0.0424493
DCLK2	24.5662	2.08605	0.655277	3.18345	0.00145529	0.0403655
NKD2	735.169	-2.78506	0.62614	-4.44799	8.66773e-06	0.00200348
SLC12A7	46.3815	1.69334	0.541525	3.12698	0.00176615	0.0428644
BASP1	11.4987	2.87127	0.873795	3.28598	0.0010163	0.0324547
TTC33	10.9267	2.54803	0.83029	3.06884	0.0021489	0.0461568
ZSWIM6	17.2399	2.77147	0.864404	3.20622	0.00134489	0.0386279
VCAN	148.7	2.08104	0.660077	3.15272	0.00161758	0.0424493
LOX	9.88774	2.60629	0.849538	3.06789	0.00215577	0.0461568
SMAD5	18.6923	2.59806	0.77629	3.34677	0.0008176	0.0291812
EGR1	482.497	-3.75841	0.878286	-4.27926	1.87516e-05	0.00330587
TNIP1	75.99	3.2199	0.753466	4.27345	1.92471e-05	0.00330587
DUSP1	627.56	-2.27405	0.641945	-3.54243	0.00039645	0.0206924
FGFR4	55.2156	-2.88683	0.922936	-3.12788	0.00176072	0.0428644
FAM193B	54.5067	-2.00147	0.618572	-3.23563	0.00121373	0.036367
MYLIP	21.4927	3.07024	0.893259	3.43712	0.00058794	0.024392
BAG6	26.7409	-2.41119	0.746468	-3.23013	0.00123735	0.0366225
CFB	66.3277	3.55488	0.856857	4.14874	3.34304e-05	0.00438571
TNXB	501.27	-2.63757	0.514942	-5.12207	3.02195e-07	0.00017282
ATF6B	34.1623	-3.39996	1.01406	-3.35281	0.00079994	0.0287646
EGFL8	24.3602	-2.62804	0.834663	-3.14863	0.00164037	0.0424493
FKBP5	62.9	-3.94993	0.961501	-4.10809	3.9895e-05	0.00498783
TNFRSF21	16.7418	3.97601	0.857423	4.63716	3.53234e-06	0.00095255
ELOVL5	25.0502	2.29286	0.735012	3.11948	0.00181168	0.0431073
CCN2	113.019	-2.73625	0.860302	-3.18057	0.00146985	0.0405378
CITED2	59.3217	-3.0849	0.901281	-3.42279	0.00061981	0.0248642
HIVEP2	16.4925	3.21264	0.994454	3.23055	0.0012355	0.0366225
STX11	15.0616	3.50378	0.94238	3.71802	0.00020079	0.0139854
BRAT1	12.8197	-3.49728	1.06931	-3.27059	0.00107325	0.0333946
TNRC18	34.2611	-2.42817	0.772926	-3.14153	0.0016807	0.0424493
INMT	96.0759	-2.28751	0.751621	-3.04343	0.00233894	0.0481068
AQP1	17.0487	-3.53494	0.976316	-3.62069	0.00029382	0.0173925
INHBA	21.4525	2.70006	0.86121	3.1352	0.00171738	0.0424493
DBNL	34.6751	-3.12476	0.811783	-3.84926	0.00011848	0.0110071
EGFR	28.9818	-3.25001	0.940738	-3.45475	0.00055081	0.0239204
ASL	22.6217	-3.68688	1.13252	-3.25545	0.00113212	0.0343458
ELN	715.106	-3.89385	0.81431	-4.78178	1.73753e-06	0.00060243
STEAP2	19.6693	3.09588	0.911055	3.39813	0.00067848	0.0259317
COL1A2	300.347	-2.90553	0.718019	-4.04659	5.19694e-05	0.00612804
PDK4	115.965	-4.94146	1.02653	-4.81376	1.48115e-06	0.00059912
CCDC71L	41.4768	2.4227	0.778671	3.11133	0.00186246	0.0431188
LAMB1	173.937	-2.33387	0.714394	-3.26692	0.00108724	0.0334016
WNT2	13.5581	2.58604	0.84357	3.06559	0.00217243	0.0461568
ZYX	139.66	-2.71015	0.730913	-3.7079	0.00020899	0.0141032
EZH2	10.7395	3.61631	0.840325	4.30346	1.68149e-05	0.00330587
FASTK	18.8467	-3.76595	1.0132	-3.7169	0.00020168	0.0139854
EGR3	20.7352	2.04905	0.671299	3.05237	0.00227044	0.0470971
LOXL2	20.5955	3.15407	0.886815	3.55663	0.00037564	0.0206642
MSC	9.5168	3.84166	1.11211	3.45439	0.00055153	0.0239204
ENPP2	20.2597	2.76431	0.829714	3.33164	0.00086337	0.0296471
SCRIB	11.8063	-3.29102	1.04896	-3.13741	0.00170447	0.0424493
NRBP2	73.9895	-2.79502	0.875398	-3.19285	0.00140875	0.0395263
PARP10	14.8636	-2.89163	0.943725	-3.06406	0.00218355	0.0461568
CD274	16.5437	5.43647	0.856492	6.34736	2.19035e-10	1.06319e-06
IL11RA	21.6839	-2.83025	0.903001	-3.13427	0.00172281	0.0424493
TJP2	28.8039	2.20981	0.652874	3.38474	0.00071246	0.0266584
ABCA1	108.404	2.74106	0.668284	4.10164	4.10231e-05	0.00498783
KLF4	72.207	-4.34109	1.00767	-4.30807	1.64688e-05	0.00330587
PALM2-AKAP2	134.434	2.32524	0.706045	3.29333	0.00099008	0.0324547
TNC	113.604	3.1156	0.82193	3.79059	0.00015029	0.011959
COQ4	11.9188	-3.14272	1.03632	-3.03259	0.00242466	0.0490388
UBAC1	9.94497	-3.85425	1.20932	-3.18712	0.00143698	0.0400868
GPSM1	80.1279	-2.60548	0.792584	-3.28733	0.00101143	0.0324547
EGFL7	27.5436	-4.26356	1.06885	-3.98891	6.63773e-05	0.00721637
PTGDS	364.894	-2.37135	0.61274	-3.87008	0.0001088	0.0105622
EXD3	29.9509	-3.24648	0.94245	-3.44472	0.00057165	0.0239204
DEPP1	213.095	-2.7998	0.889453	-3.14777	0.00164519	0.0424493
FAM13C	12.0377	-3.67095	1.17539	-3.12318	0.00178909	0.0431073
EIF4EBP2	34.5506	-2.4838	0.788592	-3.14966	0.0016346	0.0424493
DDIT4	103.964	-3.50075	0.961098	-3.64245	0.00027005	0.0169615
GATD1	30.0841	-3.46399	0.938461	-3.69114	0.00022325	0.0146439
TSPAN4	33.3567	-2.53575	0.783553	-3.23622	0.00121126	0.036367
DENND5A	33.0712	2.71226	0.638092	4.25058	2.13221e-05	0.00333863
AMPD3	15.1192	2.67322	0.785659	3.40253	0.00066766	0.0259317
FIBIN	16.0921	-4.08286	1.22425	-3.33499	0.00085303	0.0296471
CD44	209.643	3.21208	0.764334	4.20245	2.64043e-05	0.0037696
LRP4	54.4228	2.80199	0.749257	3.73969	0.00018425	0.0135507
DTX4	56.7327	3.03282	0.855053	3.54694	0.00038973	0.0206924
NXF1	32.4993	-2.28183	0.738752	-3.08876	0.00200991	0.0450295
CDC42EP2	22.1301	-3.00243	0.954615	-3.14517	0.0016599	0.0424493
MUS81	20.7815	-3.9536	1.02632	-3.85223	0.00011705	0.0110071
NUMA1	50.7409	-2.50236	0.687265	-3.64104	0.00027154	0.0169615
ARHGEF17	50.3867	-2.27312	0.731364	-3.10806	0.00188323	0.0431188
CREBZF	91.3515	-2.38252	0.670307	-3.55437	0.00037889	0.0206642
ZBTB16	338.695	-4.46027	0.795657	-5.60578	2.07323e-08	2.53665e-05
PHLDB1	85.6391	-2.74876	0.64627	-4.25327	2.10672e-05	0.00333863
ITFG2	10.8582	-4.355	1.15582	-3.7679	0.00016463	0.0126842
IFFO1	28.2807	-3.42515	1.02906	-3.32842	0.00087341	0.0296471
CLEC2B	12.7429	3.08058	0.810749	3.79967	0.00014489	0.011959
RND1	9.4853	3.58847	1.17238	3.06083	0.00220722	0.0463803
FMNL3	19.3436	2.15006	0.667857	3.21934	0.00128488	0.0375711
NR4A1	816.021	-3.07708	0.800125	-3.84575	0.00012018	0.0110071
TNS2	78.8306	-2.39768	0.709582	-3.379	0.0007275	0.0268871
AAAS	20.7271	-2.9905	0.879773	-3.39917	0.00067591	0.0259317
MAP3K12	38.9409	-3.28855	0.932394	-3.52699	0.00042031	0.0211812
MBD6	12.3528	-3.79904	1.1878	-3.19838	0.00138204	0.0394613
SLC16A7	21.5529	2.70768	0.821404	3.2964	0.00097932	0.0324547
DYRK2	8.15977	3.28664	0.989107	3.32283	0.00089108	0.0299892
TBC1D15	50.2545	2.00823	0.542157	3.70415	0.0002121	0.0141032
CSRP2	14.7413	3.52112	0.907533	3.87989	0.00010451	0.0103524
OGFOD2	8.93042	-3.82215	1.26004	-3.03336	0.00241845	0.0490388
UBC	112.174	-2.93108	0.942295	-3.11057	0.00186727	0.0431188
SPATA13	26.4062	2.24644	0.735226	3.05544	0.00224729	0.0468169
RGCC	379.87	-3.14258	0.736366	-4.26769	1.97508e-05	0.00330587
EDNRB	14.9966	2.956	0.76983	3.83981	0.00012313	0.0110679
RNF31	17.2531	-3.3615	1.02681	-3.27372	0.00106142	0.0332395
FRMD6	16.7826	2.84233	0.766911	3.70621	0.00021039	0.0141032
MPP5	26.2542	2.22899	0.677573	3.28966	0.00100307	0.0324547
PAPLN	57.413	-2.57057	0.754341	-3.4077	0.00065513	0.0259317
FOS	622.907	-5.47206	0.976395	-5.60435	2.09036e-08	2.53665e-05
SYNE3	24.7946	-3.2334	1.05543	-3.06358	0.00218707	0.0461568
TNFAIP2	251.87	2.63861	0.756516	3.48784	0.00048693	0.0225102
AKT1	27.0593	-2.42991	0.765986	-3.17226	0.00151259	0.0412079
DUT	16.6915	-3.23752	1.04622	-3.0945	0.00197143	0.0447164
GABPB1	14.0166	2.71354	0.828651	3.27464	0.00105795	0.0332395
DNAJA4	67.2536	4.14388	0.886223	4.67589	2.92678e-06	0.00083568
NME4	24.5222	-2.57189	0.834132	-3.08331	0.0020471	0.0455809
EME2	11.2527	-3.67274	1.17336	-3.13009	0.0017475	0.0428403
SPSB3	35.0623	-2.98685	0.897189	-3.32912	0.00087121	0.0296471
SH2B1	19.2541	-3.18758	1.02323	-3.11522	0.0018381	0.0431188
C16orf58	24.0019	-4.17614	1.07089	-3.89971	9.63093e-05	0.00973928
ZNF267	13.9003	3.66318	0.867487	4.22275	2.41342e-05	0.00366086
MT1E	10.8559	-4.32816	1.32076	-3.27703	0.00104905	0.0332395
HSF4	48.3553	-2.45987	0.740624	-3.32135	0.00089585	0.0299892
MLKL	23.0248	2.79398	0.749885	3.72587	0.00019464	0.0139854
IRF8	20.1827	3.41461	0.719202	4.74777	2.05675e-06	0.00066556
SLC7A5	20.3619	3.7332	0.779669	4.78818	1.683e-06	0.00060243
SPG7	76.6304	-2.26961	0.729335	-3.11189	0.00185894	0.0431188
VPS53	34.997	-2.10603	0.667802	-3.15367	0.0016123	0.0424493
ABR	29.3699	-2.41814	0.799255	-3.0255	0.00248226	0.0495417
GPS2	12.5711	-3.3529	1.10948	-3.02204	0.00251077	0.0495417
PER1	109.575	-2.60081	0.770014	-3.37762	0.00073117	0.0268871
PFAS	10.933	-4.22282	1.26426	-3.34016	0.0008373	0.0296149
RASD1	28.756	-3.61406	1.15915	-3.11786	0.00182169	0.0431188
FLII	42.423	-2.09187	0.654865	-3.19436	0.00140141	0.0395263
MAPK7	14.0429	-3.83188	1.21961	-3.14188	0.00167867	0.0424493
RNF112	12.5572	-4.82084	1.36711	-3.5263	0.0004214	0.0211812
CPD	10.2418	3.46074	0.958784	3.60951	0.00030678	0.0179409
STAT5A	10.3145	2.46051	0.712331	3.45416	0.000552	0.0239204
TMUB2	13.8574	-4.25994	1.27784	-3.33371	0.00085697	0.0296471
DCAKD	13.5629	-3.92908	1.17135	-3.35433	0.00079558	0.0287646
SPATA20	32.0939	-2.83021	0.802866	-3.52513	0.00042327	0.0211812
TSPOAP1	14.5838	-3.04242	0.988774	-3.07696	0.00209124	0.0459763
GNA13	18.6016	2.45798	0.687555	3.57495	0.00035029	0.0197712
MYO15B	91.1693	-2.4142	0.581822	-4.14937	3.33388e-05	0.00438571
SPHK1	27.8452	3.14195	0.823848	3.81375	0.00013688	0.0118642
CYBC1	18.1093	-3.68108	1.04009	-3.5392	0.00040134	0.0207245
CXXC1	28.6165	-2.74868	0.841916	-3.26479	0.00109543	0.0334417
CIRBP	180.639	-2.38122	0.683453	-3.4841	0.00049379	0.022612
MKNK2	121.969	-3.0382	0.975906	-3.11321	0.00185061	0.0431188
LMNB2	19.2701	2.05587	0.637534	3.22473	0.00126092	0.0370938
PTPRS	293.802	-2.20252	0.642172	-3.4298	0.00060402	0.0248469
DUS3L	17.0234	-4.28179	1.12925	-3.79171	0.00014961	0.011959
COL5A3	45.6837	-3.5173	1.02091	-3.44525	0.00057054	0.0239204
QTRT1	58.4305	-2.86869	0.814412	-3.5224	0.00042766	0.0211821
IER2	408.922	-3.34864	0.828946	-4.03963	5.35351e-05	0.00612804
CCDC130	28.8102	-2.89083	0.913002	-3.1663	0.00154394	0.0416349
JUND	544.277	-4.00178	0.742444	-5.39001	7.0453e-08	5.69964e-05
PPP1R14A	43.5367	-3.49097	1.01203	-3.44946	0.00056171	0.0239204
COQ8B	17.8149	-3.46223	1.02307	-3.38416	0.00071397	0.0266584
ETHE1	50.256	2.27743	0.718225	3.17091	0.00151962	0.0412079
PLAUR	58.3539	2.55662	0.687812	3.71704	0.00020157	0.0139854
FOSB	261.889	-4.31263	0.954796	-4.51681	6.27787e-06	0.00160111
HIF3A	174.295	-3.44593	0.949047	-3.63094	0.00028239	0.017134
MYADM	41.0599	-3.32589	1.05698	-3.1466	0.00165178	0.0424493
ADAM33	138.407	-5.07262	1.12568	-4.50629	6.59706e-06	0.00160111
SEC23B	25.5281	2.43895	0.707761	3.44601	0.00056894	0.0239204
ID1	29.1751	-2.97204	0.982123	-3.02614	0.00247701	0.0495417
SAMHD1	159.69	-3.06942	0.715828	-4.28793	1.80349e-05	0.00330587
LPIN3	17.5698	-4.41752	1.07713	-4.10119	4.11029e-05	0.00498783
SNX21	57.3577	-2.84371	0.814155	-3.49284	0.00047791	0.0224486
CD40	30.3483	2.42173	0.607399	3.98705	6.69008e-05	0.00721637
ZNFX1	25.8429	2.32937	0.646392	3.60364	0.00031379	0.0181325
RTEL1	26.6859	-3.27302	0.910498	-3.59476	0.00032469	0.0185417
IFNGR2	17.1864	2.2325	0.728237	3.06563	0.00217214	0.0461568
MORC3	44.1691	2.11384	0.641479	3.29525	0.00098333	0.0324547
CBS	32.2141	-5.35693	1.32717	-4.03636	5.42863e-05	0.00612804
ADARB1	92.7524	-2.17558	0.719538	-3.02357	0.00249807	0.0495417
COL6A1	459.116	-1.98829	0.5864	-3.39067	0.00069721	0.0264397
ZDHHC8	20.1205	-3.46036	0.989742	-3.49622	0.0004719	0.0224486
PISD	43.7237	-2.78016	0.912718	-3.04602	0.00231891	0.0478978
APOL2	17.0913	3.19074	0.913956	3.49113	0.00048097	0.0224486
APOL1	22.5934	3.66477	1.00871	3.63313	0.00028	0.017134
MYH9	25.5717	2.27289	0.59269	3.83487	0.00012563	0.0110873
TRIOBP	51.6845	-2.03849	0.650381	-3.1343	0.00172266	0.0424493
FBLN1	213.018	-2.0125	0.637194	-3.15837	0.00158654	0.0424493
TSC22D3	608.453	-5.11899	0.996177	-5.13864	2.76739e-07	0.00017282
ACSL4	35.1356	2.85725	0.667623	4.27973	1.8712e-05	0.00330587
IDH3G	19.5931	-2.95421	0.975791	-3.0275	0.00246586	0.0495417
DEPRECATED-ENSG00000119900	9.94055	3.78251	0.860419	4.39612	1.10203e-05	0.00243147
DEPRECATED-ENSG00000147872	29.2975	-3.93866	1.20535	-3.26764	0.00108448	0.0334016
DEPRECATED-ENSG00000164164	14.0727	2.64193	0.787979	3.35279	0.0008	0.0287646

## Sheet: Suppl Table 8
Supplementary Table 8: GO analyses results of the differentially up (positive regulation) and downregulated (negative regulation) genes in the Alveolar Fibroblast cell clusters from non-smoking HIV subjects (HIV-NS) to healthy non-smoking (NS) controls.
	ONTOLOGY	ID	Description	GeneRatio	BgRatio	pvalue	p.adjust	qvalue	geneID	Count
Positive Regulation
GO:0006957	BP	GO:0006957	complement activation, alternative pathway	7|94	26/21261	1.6158e-11	3.22515e-08	2.70775e-08	CFB/CFB/CFB/CFB/CFB/CFB/CFB	7
GO:0006956	BP	GO:0006956	complement activation	7|94	92/21261	1.69851e-07	0.00016951	0.00014232	CFB/CFB/CFB/CFB/CFB/CFB/CFB	7
GO:0071222	BP	GO:0071222	cellular response to lipopolysaccharide	10|94	274/21261	3.74364e-07	0.00024908	0.00020912	EDNRB/CD40/ABCA1/TNFRSF1B/CD274/IRF8/TNIP1/GBP2/SLC7A5/GBP3	10
GO:0071219	BP	GO:0071219	cellular response to molecule of bacterial origin	10|94	288/21261	5.90625e-07	0.00029472	0.00024744	EDNRB/CD40/ABCA1/TNFRSF1B/CD274/IRF8/TNIP1/GBP2/SLC7A5/GBP3	10
GO:0071216	BP	GO:0071216	cellular response to biotic stimulus	10|94	314/21261	1.29317e-06	0.00051623	0.00043342	EDNRB/CD40/ABCA1/TNFRSF1B/CD274/IRF8/TNIP1/GBP2/SLC7A5/GBP3	10
GO:0032496	BP	GO:0032496	response to lipopolysaccharide	10|94	412/21261	1.42128e-05	0.00418672	0.00351506	EDNRB/CD40/ABCA1/TNFRSF1B/CD274/IRF8/TNIP1/GBP2/SLC7A5/GBP3	10
GO:0051607	BP	GO:0051607	defense response to virus	10|94	424/21261	1.81929e-05	0.00418672	0.00351506	MORC3/IFNGR2/ZNFX1/MLKL/CD40/IFNGR2/GBP2/IFIH1/STAT1/GBP3	10
GO:0140546	BP	GO:0140546	defense response to symbiont	10|94	425/21261	1.8564e-05	0.00418672	0.00351506	MORC3/IFNGR2/ZNFX1/MLKL/CD40/IFNGR2/GBP2/IFIH1/STAT1/GBP3	10
GO:0034341	BP	GO:0034341	response to type II interferon	7|94	186/21261	1.8878e-05	0.00418672	0.00351506	IFNGR2/CD40/IFNGR2/IRF8/GBP2/STAT1/GBP3	7
GO:0002237	BP	GO:0002237	response to molecule of bacterial origin	10|94	446/21261	2.80141e-05	0.00559162	0.00469458	EDNRB/CD40/ABCA1/TNFRSF1B/CD274/IRF8/TNIP1/GBP2/SLC7A5/GBP3	10
GO:0043542	BP	GO:0043542	endothelial cell migration	8|94	307/21261	6.54867e-05	0.010384	0.0087181	MYH9/CD40/STAT5A/EGR3/LOXL2/RAB13/FGF2/DNAJA4	8
GO:0010631	BP	GO:0010631	epithelial cell migration	9|94	399/21261	6.8779e-05	0.010384	0.0087181	MYH9/CD40/STAT5A/EGR3/LOXL2/RAB13/ENPP2/FGF2/DNAJA4	9
GO:0071346	BP	GO:0071346	cellular response to type II interferon	6|94	157/21261	7.02191e-05	0.010384	0.0087181	IFNGR2/IFNGR2/IRF8/GBP2/STAT1/GBP3	6
GO:0090132	BP	GO:0090132	epithelium migration	9|94	402/21261	7.28334e-05	0.010384	0.0087181	MYH9/CD40/STAT5A/EGR3/LOXL2/RAB13/ENPP2/FGF2/DNAJA4	9
GO:0090130	BP	GO:0090130	tissue migration	9|94	407/21261	8.00382e-05	0.0106504	0.00894181	MYH9/CD40/STAT5A/EGR3/LOXL2/RAB13/ENPP2/FGF2/DNAJA4	9
GO:0006959	BP	GO:0006959	humoral immune response	8|94	343/21261	0.00014107	0.0175985	0.0147753	TNFRSF21/CFB/CFB/CFB/CFB/CFB/CFB/CFB	8
GO:0060333	BP	GO:0060333	type II interferon-mediated signaling pathway	3|94	27/21261	0.00022667	0.0266132	0.0223438	IFNGR2/IFNGR2/STAT1	3
GO:0071356	BP	GO:0071356	cellular response to tumor necrosis factor	7|94	282/21261	0.00025659	0.0284529	0.0238883	TNFRSF21/CD40/SPHK1/TNFRSF1B/GBP2/STAT1/GBP3	7
GO:0035767	BP	GO:0035767	endothelial cell chemotaxis	3|94	31/21261	0.0003439	0.034321	0.028815	EGR3/RAB13/FGF2	3
GO:0042832	BP	GO:0042832	defense response to protozoan	3|94	31/21261	0.0003439	0.034321	0.028815	CD40/IRF8/GBP2	3
GO:0034612	BP	GO:0034612	response to tumor necrosis factor	7|94	310/21261	0.00045356	0.0431102	0.0361942	TNFRSF21/CD40/SPHK1/TNFRSF1B/GBP2/STAT1/GBP3	7
GO:0005601	CC	GO:0005601	classical-complement-pathway C3/C5 convertase complex	7|95	14/22568	6.26474e-14	1.27174e-11	1.16063e-11	CFB/CFB/CFB/CFB/CFB/CFB/CFB	7
GO:0072562	CC	GO:0072562	blood microparticle	8|95	180/22568	9.43246e-07	9.57395e-05	8.73744e-05	APOL1/CFB/CFB/CFB/CFB/CFB/CFB/CFB	8
GO:0001848	MF	GO:0001848	complement binding	7|96	41/21059	6.48892e-10	1.80392e-07	1.58466e-07	CFB/CFB/CFB/CFB/CFB/CFB/CFB	7
GO:0008236	MF	GO:0008236	serine-type peptidase activity	8|96	220/21059	7.52607e-06	0.00079551	0.00069882	CPD/CFB/CFB/CFB/CFB/CFB/CFB/CFB	8
GO:0017171	MF	GO:0017171	serine hydrolase activity	8|96	224/21059	8.58468e-06	0.00079551	0.00069882	CPD/CFB/CFB/CFB/CFB/CFB/CFB/CFB	8
GO:0004252	MF	GO:0004252	serine-type endopeptidase activity	7|96	201/21059	3.77983e-05	0.00262699	0.00230769	CFB/CFB/CFB/CFB/CFB/CFB/CFB	7
Negative Regulation
GO:0085029	BP	GO:0085029	extracellular matrix assembly	13/183	56/21261	1.26639e-15	3.1647e-12	2.62609e-12	RGCC/TNXB/TNXB/TNXB/ELN/TNXB/TNXB/TNXB/TNXB/COL1A2/PHLDB1/TNXB/QSOX1	13
GO:1901390	BP	GO:1901390	positive regulation of transforming growth factor beta activation	8/183	11/21261	4.16916e-15	3.47291e-12	2.88184e-12	TNXB/TNXB/TNXB/TNXB/TNXB/TNXB/TNXB/TNXB	8
GO:1904028	BP	GO:1904028	positive regulation of collagen fibril organization	8/183	11/21261	4.16916e-15	3.47291e-12	2.88184e-12	TNXB/TNXB/TNXB/TNXB/TNXB/TNXB/TNXB/TNXB	8
GO:1903053	BP	GO:1903053	regulation of extracellular matrix organization	13/183	75/21261	7.36229e-14	4.59959e-11	3.81677e-11	RGCC/LAMB1/TNXB/TNXB/TNXB/FGFR4/LAMB2/TNXB/TNXB/TNXB/TNXB/PHLDB1/TNXB	13
GO:1904026	BP	GO:1904026	regulation of collagen fibril organization	8/183	15/21261	1.5789e-13	7.89134e-11	6.54827e-11	TNXB/TNXB/TNXB/TNXB/TNXB/TNXB/TNXB/TNXB	8
GO:1903055	BP	GO:1903055	positive regulation of extracellular matrix organization	10/183	35/21261	2.65518e-13	1.10588e-10	9.17668e-11	RGCC/TNXB/TNXB/TNXB/TNXB/TNXB/TNXB/TNXB/PHLDB1/TNXB	10
GO:1900748	BP	GO:1900748	positive regulation of vascular endothelial growth factor signaling pathway	8/183	16/21261	3.13469e-13	1.11909e-10	9.28623e-11	TNXB/TNXB/TNXB/TNXB/TNXB/TNXB/TNXB/TNXB	8
GO:1901388	BP	GO:1901388	regulation of transforming growth factor beta activation	8/183	17/21261	5.87777e-13	1.83607e-10	1.52358e-10	TNXB/TNXB/TNXB/TNXB/TNXB/TNXB/TNXB/TNXB	8
GO:0048251	BP	GO:0048251	elastic fiber assembly	8/183	19/21261	1.80081e-12	5.00025e-10	4.14924e-10	TNXB/TNXB/TNXB/TNXB/TNXB/TNXB/TNXB/TNXB	8
GO:0036363	BP	GO:0036363	transforming growth factor beta activation	8/183	20/21261	2.9794e-12	6.76864e-10	5.61666e-10	TNXB/TNXB/TNXB/TNXB/TNXB/TNXB/TNXB/TNXB	8
GO:0048012	BP	GO:0048012	hepatocyte growth factor receptor signaling pathway	8/183	20/21261	2.9794e-12	6.76864e-10	5.61666e-10	MUC20/MUC20/MUC20/MUC20/MUC20/MUC20/MUC20/MUC20	8
GO:0030511	BP	GO:0030511	positive regulation of transforming growth factor beta receptor signaling pathway	9/183	41/21261	5.88186e-11	1.13067e-08	9.3824e-09	TNXB/TNXB/TNXB/TNXB/TNXB/TNXB/TNXB/TNXB/CITED2	9
GO:1903846	BP	GO:1903846	positive regulation of cellular response to transforming growth factor beta stimulus	9/183	41/21261	5.88186e-11	1.13067e-08	9.3824e-09	TNXB/TNXB/TNXB/TNXB/TNXB/TNXB/TNXB/TNXB/CITED2	9
GO:0071636	BP	GO:0071636	positive regulation of transforming growth factor beta production	8/183	31/21261	1.72109e-10	3.07215e-08	2.54929e-08	TNXB/TNXB/TNXB/TNXB/TNXB/TNXB/TNXB/TNXB	8
GO:1904294	BP	GO:1904294	positive regulation of ERAD pathway	7/183	21/21261	3.27623e-10	5.4582e-08	4.52925e-08	BAG6/BAG6/BAG6/BAG6/BAG6/BAG6/BAG6	7
GO:0006620	BP	GO:0006620	post-translational protein targeting to endoplasmic reticulum membrane	7/183	23/21261	6.80776e-10	1.00715e-07	8.35738e-08	BAG6/BAG6/BAG6/BAG6/BAG6/BAG6/BAG6	7
GO:0030198	BP	GO:0030198	extracellular matrix organization	19/183	376/21261	6.95038e-10	1.00715e-07	8.35738e-08	RGCC/LAMB1/FBLN1/COL5A3/TNXB/TNXB/TNXB/FGFR4/LAMB2/ELN/TNXB/PAPLN/TNXB/TNXB/TNXB/COL1A2/PHLDB1/TNXB/QSOX1	19
GO:0043062	BP	GO:0043062	extracellular structure organization	19/183	377/21261	7.26512e-10	1.00715e-07	8.35738e-08	RGCC/LAMB1/FBLN1/COL5A3/TNXB/TNXB/TNXB/FGFR4/LAMB2/ELN/TNXB/PAPLN/TNXB/TNXB/TNXB/COL1A2/PHLDB1/TNXB/QSOX1	19
GO:0045229	BP	GO:0045229	external encapsulating structure organization	19/183	379/21261	7.93466e-10	1.00715e-07	8.35738e-08	RGCC/LAMB1/FBLN1/COL5A3/TNXB/TNXB/TNXB/FGFR4/LAMB2/ELN/TNXB/PAPLN/TNXB/TNXB/TNXB/COL1A2/PHLDB1/TNXB/QSOX1	19
GO:0043618	BP	GO:0043618	regulation of transcription from RNA polymerase II promoter in response to stress	8/183	37/21261	8.06042e-10	1.00715e-07	8.35738e-08	MAPK7/EGR1/ATF6B/ATF6B/ATF6B/ATF6B/CITED2/JUN	8
GO:1905897	BP	GO:1905897	regulation of response to endoplasmic reticulum stress	11/183	99/21261	9.28168e-10	1.03669e-07	8.60255e-08	BAG6/ATF6B/ATF6B/BAG6/BAG6/ATF6B/BAG6/BAG6/BAG6/ATF6B/BAG6	11
GO:0071712	BP	GO:0071712	ER-associated misfolded protein catabolic process	7/183	24/21261	9.5414e-10	1.03669e-07	8.60255e-08	BAG6/BAG6/BAG6/BAG6/BAG6/BAG6/BAG6	7
GO:0071816	BP	GO:0071816	tail-anchored membrane protein insertion into ER membrane	7/183	24/21261	9.5414e-10	1.03669e-07	8.60255e-08	BAG6/BAG6/BAG6/BAG6/BAG6/BAG6/BAG6	7
GO:1900746	BP	GO:1900746	regulation of vascular endothelial growth factor signaling pathway	8/183	39/21261	1.26576e-09	1.31797e-07	1.09366e-07	TNXB/TNXB/TNXB/TNXB/TNXB/TNXB/TNXB/TNXB	8
GO:0035967	BP	GO:0035967	cellular response to topologically incorrect protein	12/183	136/21261	2.30911e-09	2.21704e-07	1.83971e-07	BAG6/ATF6B/ATF6B/BAG6/BAG6/ATF6B/BAG6/BAG6/BAG6/ATF6B/BAG6/CREBZF	12
GO:1902547	BP	GO:1902547	regulation of cellular response to vascular endothelial growth factor stimulus	8/183	42/21261	2.37546e-09	2.21704e-07	1.83971e-07	TNXB/TNXB/TNXB/TNXB/TNXB/TNXB/TNXB/TNXB	8
GO:1904292	BP	GO:1904292	regulation of ERAD pathway	7/183	27/21261	2.39536e-09	2.21704e-07	1.83971e-07	BAG6/BAG6/BAG6/BAG6/BAG6/BAG6/BAG6	7
GO:0030199	BP	GO:0030199	collagen fibril organization	10/183	85/21261	3.12295e-09	2.78723e-07	2.31286e-07	COL5A3/TNXB/TNXB/TNXB/TNXB/TNXB/TNXB/TNXB/COL1A2/TNXB	10
GO:0001709	BP	GO:0001709	cell fate determination	9/183	63/21261	3.37765e-09	2.91061e-07	2.41524e-07	KLF4/TNXB/TNXB/TNXB/TNXB/TNXB/TNXB/TNXB/TNXB	9
GO:0043620	BP	GO:0043620	regulation of DNA-templated transcription in response to stress	8/183	44/21261	3.51502e-09	2.92801e-07	2.42968e-07	MAPK7/EGR1/ATF6B/ATF6B/ATF6B/ATF6B/CITED2/JUN	8
GO:0035924	BP	GO:0035924	cellular response to vascular endothelial growth factor stimulus	10/183	88/21261	4.40559e-09	3.55148e-07	2.94704e-07	TNXB/TNXB/NR4A1/TNXB/TNXB/TNXB/TNXB/TNXB/AKT1/TNXB	10
GO:0007179	BP	GO:0007179	transforming growth factor beta receptor signaling pathway	15/183	251/21261	4.99645e-09	3.90192e-07	3.23783e-07	ZYX/TNXB/ID1/ZYX/TNXB/TNXB/TNXB/TNXB/TNXB/TNXB/COL1A2/FOS/TNXB/CITED2/JUN	15
GO:0010718	BP	GO:0010718	positive regulation of epithelial to mesenchymal transition	9/183	67/21261	5.92448e-09	4.48645e-07	3.72288e-07	RGCC/TNXB/TNXB/TNXB/TNXB/TNXB/TNXB/TNXB/TNXB	9
GO:0032963	BP	GO:0032963	collagen metabolic process	11/183	119/21261	6.69005e-09	4.91719e-07	4.08031e-07	RGCC/TNS2/TNXB/TNXB/TNXB/TNXB/TNXB/TNXB/TNXB/COL1A2/TNXB	11
GO:0090100	BP	GO:0090100	positive regulation of transmembrane receptor protein serine/threonine kinase signaling pathway	11/183	121/21261	7.98209e-09	5.69922e-07	4.72924e-07	TNXB/TNXB/TNXB/TNXB/TNXB/TNXB/TNXB/NUMA1/SH2B1/TNXB/CITED2	11
GO:0071560	BP	GO:0071560	cellular response to transforming growth factor beta stimulus	16/183	310/21261	1.22158e-08	8.4798e-07	7.03658e-07	ZYX/MAPK7/TNXB/ID1/ZYX/TNXB/TNXB/TNXB/TNXB/TNXB/TNXB/COL1A2/FOS/TNXB/CITED2/JUN	16
GO:0071559	BP	GO:0071559	response to transforming growth factor beta	16/183	316/21261	1.59953e-08	1.08033e-06	8.96468e-07	ZYX/MAPK7/TNXB/ID1/ZYX/TNXB/TNXB/TNXB/TNXB/TNXB/TNXB/COL1A2/FOS/TNXB/CITED2/JUN	16
GO:0042771	BP	GO:0042771	intrinsic apoptotic signaling pathway in response to DNA damage by p53 class mediator	8/183	53/21261	1.6456e-08	1.0822e-06	8.98012e-07	DDIT4/BAG6/BAG6/BAG6/BAG6/BAG6/BAG6/BAG6	8
GO:0071218	BP	GO:0071218	cellular response to misfolded protein	7/183	35/21261	1.71153e-08	1.0967e-06	9.10045e-07	BAG6/BAG6/BAG6/BAG6/BAG6/BAG6/BAG6	7
GO:0071634	BP	GO:0071634	regulation of transforming growth factor beta production	8/183	54/21261	1.91768e-08	1.19807e-06	9.94166e-07	TNXB/TNXB/TNXB/TNXB/TNXB/TNXB/TNXB/TNXB	8
GO:0007130	BP	GO:0007130	synaptonemal complex assembly	7/183	36/21261	2.1093e-08	1.28564e-06	1.06683e-06	BAG6/BAG6/BAG6/BAG6/BAG6/BAG6/BAG6	7
GO:0051788	BP	GO:0051788	response to misfolded protein	7/183	37/21261	2.58266e-08	1.53668e-06	1.27515e-06	BAG6/BAG6/BAG6/BAG6/BAG6/BAG6/BAG6	7
GO:0036500	BP	GO:0036500	ATF6-mediated unfolded protein response	5/183	12/21261	3.37333e-08	1.94854e-06	1.61691e-06	ATF6B/ATF6B/ATF6B/ATF6B/CREBZF	5
GO:0071604	BP	GO:0071604	transforming growth factor beta production	8/183	58/21261	3.4308e-08	1.94854e-06	1.61691e-06	TNXB/TNXB/TNXB/TNXB/TNXB/TNXB/TNXB/TNXB	8
GO:0070193	BP	GO:0070193	synaptonemal complex organization	7/183	39/21261	3.80279e-08	2.11181e-06	1.75239e-06	BAG6/BAG6/BAG6/BAG6/BAG6/BAG6/BAG6	7
GO:0045048	BP	GO:0045048	protein insertion into ER membrane	7/183	40/21261	4.57612e-08	2.48603e-06	2.06292e-06	BAG6/BAG6/BAG6/BAG6/BAG6/BAG6/BAG6	7
GO:0038084	BP	GO:0038084	vascular endothelial growth factor signaling pathway	8/183	61/21261	5.15625e-08	2.74159e-06	2.27499e-06	TNXB/TNXB/TNXB/TNXB/TNXB/TNXB/TNXB/TNXB	8
GO:1905898	BP	GO:1905898	positive regulation of response to endoplasmic reticulum stress	7/183	42/21261	6.52655e-08	3.39788e-06	2.81958e-06	BAG6/BAG6/BAG6/BAG6/BAG6/BAG6/BAG6	7
GO:0007178	BP	GO:0007178	transmembrane receptor protein serine/threonine kinase signaling pathway	18/183	448/21261	6.85774e-08	3.49745e-06	2.9022e-06	ZYX/TNXB/ID1/EGR1/ZYX/TNXB/TNXB/TNXB/TNXB/TNXB/TNXB/COL1A2/FOS/NUMA1/SH2B1/TNXB/CITED2/JUN	18
GO:0006515	BP	GO:0006515	protein quality control for misfolded or incompletely synthesized proteins	7/183	43/21261	7.73927e-08	3.86809e-06	3.20976e-06	BAG6/BAG6/BAG6/BAG6/BAG6/BAG6/BAG6	7
GO:0031589	BP	GO:0031589	cell-substrate adhesion	17/183	403/21261	8.06955e-08	3.95408e-06	3.28112e-06	TRIOBP/ZYX/FAM107A/LAMB1/FBLN1/COL5A3/TNXB/ZYX/TNXB/TNXB/CCN2/TNXB/TNXB/TNXB/TNXB/TNXB/MYADM	17
GO:0035966	BP	GO:0035966	response to topologically incorrect protein	12/183	189/21261	9.31435e-08	4.47626e-06	3.71443e-06	BAG6/ATF6B/ATF6B/BAG6/BAG6/ATF6B/BAG6/BAG6/BAG6/ATF6B/BAG6/CREBZF	12
GO:0010717	BP	GO:0010717	regulation of epithelial to mesenchymal transition	10/183	124/21261	1.2197e-07	5.75099e-06	4.7722e-06	RGCC/TNXB/TNXB/TNXB/TNXB/TNXB/TNXB/TNXB/PHLDB1/TNXB	10
GO:1901800	BP	GO:1901800	positive regulation of proteasomal protein catabolic process	10/183	136/21261	2.90701e-07	1.32891e-05	1.10274e-05	NKD2/BAG6/NKD2/BAG6/BAG6/BAG6/BAG6/BAG6/AKT1/BAG6	10
GO:1902905	BP	GO:1902905	positive regulation of supramolecular fiber organization	12/183	210/21261	2.92477e-07	1.32891e-05	1.10274e-05	RGCC/TNXB/TNXB/TNXB/CCN2/TNXB/TNXB/TNXB/TNXB/NUMA1/TNXB/CDC42EP2	12
GO:1902903	BP	GO:1902903	regulation of supramolecular fiber organization	17/183	444/21261	3.18606e-07	1.42178e-05	1.1798e-05	RGCC/TRIOBP/FLII/TNXB/TNXB/TNXB/CCN2/ELN/TNXB/TNXB/TNXB/TNXB/NUMA1/TNXB/CDC42EP2/FLII/MYADM	17
GO:0032435	BP	GO:0032435	negative regulation of proteasomal ubiquitin-dependent protein catabolic process	7/183	53/21261	3.44318e-07	1.48354e-05	1.23105e-05	BAG6/BAG6/BAG6/BAG6/BAG6/BAG6/BAG6	7
GO:0045047	BP	GO:0045047	protein targeting to ER	7/183	53/21261	3.44318e-07	1.48354e-05	1.23105e-05	BAG6/BAG6/BAG6/BAG6/BAG6/BAG6/BAG6	7
GO:0034976	BP	GO:0034976	response to endoplasmic reticulum stress	14/183	303/21261	3.97799e-07	1.68491e-05	1.39815e-05	TMUB2/BAG6/ATF6B/ATF6B/BAG6/BAG6/ATF6B/BAG6/BAG6/BAG6/ATF6B/BAG6/CREBZF/JUN	14
GO:0018394	BP	GO:0018394	peptidyl-lysine acetylation	8/183	82/21261	5.35131e-07	2.22882e-05	1.84949e-05	BAG6/KLF15/BAG6/BAG6/BAG6/BAG6/BAG6/BAG6	8
GO:0072599	BP	GO:0072599	establishment of protein localization to endoplasmic reticulum	7/183	57/21261	5.73705e-07	2.35031e-05	1.9503e-05	BAG6/BAG6/BAG6/BAG6/BAG6/BAG6/BAG6	7
GO:0045995	BP	GO:0045995	regulation of embryonic development	9/183	114/21261	6.35054e-07	2.55968e-05	2.12403e-05	OSR1/BAG6/BAG6/BAG6/BAG6/BAG6/BAG6/BAG6/PHLDB1	9
GO:0070972	BP	GO:0070972	protein localization to endoplasmic reticulum	8/183	85/21261	7.06869e-07	2.80391e-05	2.3267e-05	BAG6/BAG6/BAG6/BAG6/BAG6/BAG6/AKT1/BAG6	8
GO:0036003	BP	GO:0036003	positive regulation of transcription from RNA polymerase II promoter in response to stress	5/183	21/21261	8.13868e-07	3.1779e-05	2.63704e-05	MAPK7/ATF6B/ATF6B/ATF6B/ATF6B	5
GO:0007160	BP	GO:0007160	cell-matrix adhesion	13/183	279/21261	9.52898e-07	3.66353e-05	3.04001e-05	ZYX/FAM107A/COL5A3/TNXB/ZYX/TNXB/TNXB/CCN2/TNXB/TNXB/TNXB/TNXB/TNXB	13
GO:0001822	BP	GO:0001822	kidney development	14/183	335/21261	1.31582e-06	4.98218e-05	4.13424e-05	OSR1/TNS2/AQP1/EGR1/BAG6/KLF15/BAG6/BAG6/LAMB2/BAG6/BAG6/BAG6/ZBTB16/BAG6	14
GO:1903052	BP	GO:1903052	positive regulation of proteolysis involved in protein catabolic process	10/183	161/21261	1.37804e-06	5.13987e-05	4.26509e-05	NKD2/BAG6/NKD2/BAG6/BAG6/BAG6/BAG6/BAG6/AKT1/BAG6	10
GO:0051205	BP	GO:0051205	protein insertion into membrane	8/183	94/21261	1.53088e-06	5.62599e-05	4.66848e-05	BAG6/BAG6/BAG6/BAG6/BAG6/BAG6/EGFR/BAG6	8
GO:0006641	BP	GO:0006641	triglyceride metabolic process	9/183	127/21261	1.57782e-06	5.65244e-05	4.69042e-05	LPIN3/TNXB/TNXB/TNXB/TNXB/TNXB/TNXB/TNXB/TNXB	9
GO:1901799	BP	GO:1901799	negative regulation of proteasomal protein catabolic process	7/183	66/21261	1.58332e-06	5.65244e-05	4.69042e-05	BAG6/BAG6/BAG6/BAG6/BAG6/BAG6/BAG6	7
GO:2000059	BP	GO:2000059	negative regulation of ubiquitin-dependent protein catabolic process	7/183	67/21261	1.75528e-06	6.17811e-05	5.12663e-05	BAG6/BAG6/BAG6/BAG6/BAG6/BAG6/BAG6	7
GO:0072001	BP	GO:0072001	renal system development	14/183	345/21261	1.8584e-06	6.45019e-05	5.35241e-05	OSR1/TNS2/AQP1/EGR1/BAG6/KLF15/BAG6/BAG6/LAMB2/BAG6/BAG6/BAG6/ZBTB16/BAG6	14
GO:0072332	BP	GO:0072332	intrinsic apoptotic signaling pathway by p53 class mediator	8/183	97/21261	1.94443e-06	6.65633e-05	5.52346e-05	DDIT4/BAG6/BAG6/BAG6/BAG6/BAG6/BAG6/BAG6	8
GO:0032434	BP	GO:0032434	regulation of proteasomal ubiquitin-dependent protein catabolic process	10/183	168/21261	2.02704e-06	6.84537e-05	5.68032e-05	NKD2/BAG6/NKD2/BAG6/BAG6/BAG6/BAG6/BAG6/AKT1/BAG6	10
GO:0018393	BP	GO:0018393	internal peptidyl-lysine acetylation	7/183	69/21261	2.14634e-06	7.1516e-05	5.93443e-05	BAG6/BAG6/BAG6/BAG6/BAG6/BAG6/BAG6	7
GO:0030433	BP	GO:0030433	ubiquitin-dependent ERAD pathway	8/183	99/21261	2.26997e-06	7.46401e-05	6.19368e-05	TMUB2/BAG6/BAG6/BAG6/BAG6/BAG6/BAG6/BAG6	8
GO:0006475	BP	GO:0006475	internal protein amino acid acetylation	7/183	75/21261	3.78085e-06	0.00012271	0.00010182	BAG6/BAG6/BAG6/BAG6/BAG6/BAG6/BAG6	7
GO:0007129	BP	GO:0007129	homologous chromosome pairing at meiosis	7/183	76/21261	4.1344e-06	0.00013246	0.00010992	BAG6/BAG6/BAG6/BAG6/BAG6/BAG6/BAG6	7
GO:0070059	BP	GO:0070059	intrinsic apoptotic signaling pathway in response to endoplasmic reticulum stress	7/183	78/21261	4.92448e-06	0.00015526	0.00012883	BAG6/BAG6/BAG6/BAG6/BAG6/BAG6/BAG6	7
GO:1990440	BP	GO:1990440	positive regulation of transcription from RNA polymerase II promoter in response to endoplasmic reticulum stress	4/183	14/21261	4.97018e-06	0.00015526	0.00012883	ATF6B/ATF6B/ATF6B/ATF6B	4
GO:0007029	BP	GO:0007029	endoplasmic reticulum organization	8/183	111/21261	5.36284e-06	0.00016545	0.00013729	RNF112/BAG6/BAG6/BAG6/BAG6/BAG6/BAG6/BAG6	8
GO:0000280	BP	GO:0000280	nuclear division	16/183	498/21261	6.86403e-06	0.00020728	0.000172	RGCC/AAAS/BAG6/AAAS/MUS81/BAG6/BAG6/DUSP1/BAG6/BAG6/OBSL1/BAG6/EME2/BAG6/NUMA1/SH2B1	16
GO:1903051	BP	GO:1903051	negative regulation of proteolysis involved in protein catabolic process	7/183	82/21261	6.88445e-06	0.00020728	0.000172	BAG6/BAG6/BAG6/BAG6/BAG6/BAG6/BAG6	7
GO:0048762	BP	GO:0048762	mesenchymal cell differentiation	12/183	286/21261	7.37283e-06	0.00021934	0.00018201	RGCC/OSR1/TNXB/TNXB/TNXB/TNXB/TNXB/TNXB/TNXB/PHLDB1/TNXB/CITED2	12
GO:0007127	BP	GO:0007127	meiosis I	9/183	154/21261	7.72208e-06	0.00022703	0.00018839	BAG6/MUS81/BAG6/BAG6/BAG6/BAG6/BAG6/EME2/BAG6	9
GO:0001837	BP	GO:0001837	epithelial to mesenchymal transition	10/183	200/21261	9.56291e-06	0.00027788	0.00023059	RGCC/TNXB/TNXB/TNXB/TNXB/TNXB/TNXB/TNXB/PHLDB1/TNXB	10
GO:0045143	BP	GO:0045143	homologous chromosome segregation	7/183	88/21261	1.10082e-05	0.00031261	0.0002594	BAG6/BAG6/BAG6/BAG6/BAG6/BAG6/BAG6	7
GO:0070192	BP	GO:0070192	chromosome organization involved in meiotic cell cycle	7/183	88/21261	1.10082e-05	0.00031261	0.0002594	BAG6/BAG6/BAG6/BAG6/BAG6/BAG6/BAG6	7
GO:0006639	BP	GO:0006639	acylglycerol metabolic process	9/183	162/21261	1.16236e-05	0.00032637	0.00027083	LPIN3/TNXB/TNXB/TNXB/TNXB/TNXB/TNXB/TNXB/TNXB	9
GO:2000058	BP	GO:2000058	regulation of ubiquitin-dependent protein catabolic process	10/183	205/21261	1.18643e-05	0.00032817	0.00027232	NKD2/BAG6/NKD2/BAG6/BAG6/BAG6/BAG6/BAG6/AKT1/BAG6	10
GO:0006473	BP	GO:0006473	protein acetylation	8/183	124/21261	1.2161e-05	0.00032817	0.00027232	BAG6/KLF15/BAG6/BAG6/BAG6/BAG6/BAG6/BAG6	8
GO:0006638	BP	GO:0006638	neutral lipid metabolic process	9/183	163/21261	1.22128e-05	0.00032817	0.00027232	LPIN3/TNXB/TNXB/TNXB/TNXB/TNXB/TNXB/TNXB/TNXB	9
GO:0061982	BP	GO:0061982	meiosis I cell cycle process	9/183	163/21261	1.22128e-05	0.00032817	0.00027232	BAG6/MUS81/BAG6/BAG6/BAG6/BAG6/BAG6/EME2/BAG6	9
GO:0008630	BP	GO:0008630	intrinsic apoptotic signaling pathway in response to DNA damage	8/183	126/21261	1.36724e-05	0.00036348	0.00030162	DDIT4/BAG6/BAG6/BAG6/BAG6/BAG6/BAG6/BAG6	8
GO:0043543	BP	GO:0043543	protein acylation	9/183	166/21261	1.41358e-05	0.00037184	0.00030856	ZDHHC8/BAG6/KLF15/BAG6/BAG6/BAG6/BAG6/BAG6/BAG6	9
GO:0072224	BP	GO:0072224	metanephric glomerulus development	4/183	18/21261	1.47894e-05	0.00038499	0.00031946	OSR1/AQP1/EGR1/LAMB2	4
GO:0090150	BP	GO:0090150	establishment of protein localization to membrane	12/183	307/21261	1.50005e-05	0.00038646	0.00032068	PKDCC/SCRIB/BAG6/BAG6/BAG6/BAG6/BAG6/BAG6/EGFR/SYNE3/BAG6/SCRIB	12
GO:0036503	BP	GO:0036503	ERAD pathway	8/183	128/21261	1.53388e-05	0.00039114	0.00032457	TMUB2/BAG6/BAG6/BAG6/BAG6/BAG6/BAG6/BAG6	8
GO:1900102	BP	GO:1900102	negative regulation of endoplasmic reticulum unfolded protein response	4/183	19/21261	1.86075e-05	0.0004697	0.00038976	ATF6B/ATF6B/ATF6B/ATF6B	4
GO:0017015	BP	GO:0017015	regulation of transforming growth factor beta receptor signaling pathway	9/183	176/21261	2.2521e-05	0.0005628	0.00046701	TNXB/TNXB/TNXB/TNXB/TNXB/TNXB/TNXB/TNXB/CITED2	9
GO:0042177	BP	GO:0042177	negative regulation of protein catabolic process	8/183	136/21261	2.38174e-05	0.0005893	0.00048901	BAG6/BAG6/BAG6/BAG6/BAG6/BAG6/EGFR/BAG6	8
GO:0006631	BP	GO:0006631	fatty acid metabolic process	14/183	434/21261	2.51292e-05	0.00061567	0.00051088	LPIN3/PTGDS/TNXB/TNXB/TNXB/TNXB/TNXB/TNXB/PDK4/TNXB/AKT1/TNXB/CYP4B1/ECHDC2	14
GO:0072594	BP	GO:0072594	establishment of protein localization to organelle	15/183	494/21261	2.59221e-05	0.00062893	0.00052189	RNF31/VPS53/SCRIB/BAG6/VPS53/BAG6/BAG6/BAG6/RNF31/BAG6/BAG6/AKT1/BAG6/SCRIB/LMNA	15
GO:1903844	BP	GO:1903844	regulation of cellular response to transforming growth factor beta stimulus	9/183	180/21261	2.68971e-05	0.00064631	0.00053631	TNXB/TNXB/TNXB/TNXB/TNXB/TNXB/TNXB/TNXB/CITED2	9
GO:0061136	BP	GO:0061136	regulation of proteasomal protein catabolic process	10/183	226/21261	2.7514e-05	0.00065483	0.00054338	NKD2/BAG6/NKD2/BAG6/BAG6/BAG6/BAG6/BAG6/AKT1/BAG6	10
GO:0071276	BP	GO:0071276	cellular response to cadmium ion	5/183	43/21261	3.30248e-05	0.00077858	0.00064607	MT1E/AKT1/EGFR/FOS/JUN	5
GO:0072331	BP	GO:0072331	signal transduction by p53 class mediator	9/183	192/21261	4.45968e-05	0.00104156	0.0008643	DDIT4/BAG6/BAG6/BAG6/BAG6/BAG6/BAG6/AKT1/BAG6	9
GO:0009895	BP	GO:0009895	negative regulation of catabolic process	13/183	410/21261	5.86444e-05	0.00135697	0.00112602	DDIT4/BAG6/BAG6/BAG6/BAG6/BAG6/BAG6/AKT1/EGFR/BAG6/CIRBP/NRBP2/QSOX1	13
GO:0006984	BP	GO:0006984	ER-nucleus signaling pathway	5/183	49/21261	6.27474e-05	0.00143858	0.00119375	ATF6B/ATF6B/ATF6B/ATF6B/CREBZF	5
GO:0060485	BP	GO:0060485	mesenchyme development	12/183	356/21261	6.35084e-05	0.0014428	0.00119724	RGCC/OSR1/TNXB/TNXB/TNXB/TNXB/TNXB/TNXB/TNXB/PHLDB1/TNXB/CITED2	12
GO:0045732	BP	GO:0045732	positive regulation of protein catabolic process	10/183	250/21261	6.44881e-05	0.00145185	0.00120476	NKD2/BAG6/NKD2/BAG6/BAG6/BAG6/BAG6/BAG6/AKT1/BAG6	10
GO:0045132	BP	GO:0045132	meiotic chromosome segregation	7/183	116/21261	6.60628e-05	0.00147403	0.00122316	BAG6/BAG6/BAG6/BAG6/BAG6/BAG6/BAG6	7
GO:0035360	BP	GO:0035360	positive regulation of peroxisome proliferator activated receptor signaling pathway	3/183	10/21261	7.20025e-05	0.00159234	0.00132133	GPS2/GPS2/CITED2	3
GO:0030324	BP	GO:0030324	lung development	9/183	205/21261	7.40067e-05	0.00162231	0.0013462	PKDCC/BAG6/CCN2/BAG6/BAG6/BAG6/BAG6/BAG6/BAG6	9
GO:1904377	BP	GO:1904377	positive regulation of protein localization to cell periphery	6/183	82/21261	7.62781e-05	0.00165756	0.00137545	ZDHHC8/NKD2/NKD2/AKT1/EGFR/NUMA1	6
GO:0030323	BP	GO:0030323	respiratory tube development	9/183	209/21261	8.58153e-05	0.00184873	0.00153408	PKDCC/BAG6/CCN2/BAG6/BAG6/BAG6/BAG6/BAG6/BAG6	9
GO:0036294	BP	GO:0036294	cellular response to decreased oxygen levels	8/183	165/21261	9.39678e-05	0.00200706	0.00166547	RGCC/CBS/AQP1/EGR1/AKT1/FOS/CITED2/LMNA	8
GO:0034115	BP	GO:0034115	negative regulation of heterotypic cell-cell adhesion	3/183	11/21261	9.83764e-05	0.00204869	0.00170001	KLF4/MAPK7/MYADM	3
GO:0070587	BP	GO:0070587	regulation of cell-cell adhesion involved in gastrulation	3/183	11/21261	9.83764e-05	0.00204869	0.00170001	KLF4/MAPK7/MYADM	3
GO:0110011	BP	GO:0110011	regulation of basement membrane organization	3/183	11/21261	9.83764e-05	0.00204869	0.00170001	LAMB1/LAMB2/PHLDB1	3
GO:0051321	BP	GO:0051321	meiotic cell cycle	11/183	322/21261	0.0001144	0.00234734	0.00194784	BAG6/MUS81/BAG6/BAG6/DUSP1/BAG6/BAG6/BAG6/EME2/BAG6/NUMA1	11
GO:1903050	BP	GO:1903050	regulation of proteolysis involved in protein catabolic process	10/183	268/21261	0.0001146	0.00234734	0.00194784	NKD2/BAG6/NKD2/BAG6/BAG6/BAG6/BAG6/BAG6/AKT1/BAG6	10
GO:0007162	BP	GO:0007162	negative regulation of cell adhesion	12/183	383/21261	0.00012663	0.0025727	0.00213484	RGCC/KLF4/FAM107A/TNFRSF14/MAPK7/FBLN1/SCRIB/DUSP1/AKT1/SCRIB/TNFRSF14/MYADM	12
GO:0070586	BP	GO:0070586	cell-cell adhesion involved in gastrulation	3/183	12/21261	0.00013034	0.00262674	0.00217968	KLF4/MAPK7/MYADM	3
GO:0090092	BP	GO:0090092	regulation of transmembrane receptor protein serine/threonine kinase signaling pathway	11/183	329/21261	0.00013813	0.00276142	0.00229144	TNXB/TNXB/TNXB/TNXB/TNXB/TNXB/TNXB/NUMA1/SH2B1/TNXB/CITED2	11
GO:0140013	BP	GO:0140013	meiotic nuclear division	9/183	223/21261	0.00014036	0.00278385	0.00231005	BAG6/MUS81/BAG6/BAG6/BAG6/BAG6/BAG6/EME2/BAG6	9
GO:1902895	BP	GO:1902895	positive regulation of miRNA transcription	5/183	59/21261	0.00015369	0.00302409	0.0025094	KLF4/EGR1/EGFR/FOS/JUN	5
GO:0045861	BP	GO:0045861	negative regulation of proteolysis	10/183	280/21261	0.00016376	0.00319709	0.00265297	KLF4/AQP1/BAG6/BAG6/BAG6/BAG6/BAG6/BAG6/AKT1/BAG6	10
GO:0071453	BP	GO:0071453	cellular response to oxygen levels	8/183	181/21261	0.00017812	0.00345057	0.0028633	RGCC/CBS/AQP1/EGR1/AKT1/FOS/CITED2/LMNA	8
GO:0060541	BP	GO:0060541	respiratory system development	9/183	231/21261	0.00018283	0.00351461	0.00291644	PKDCC/BAG6/CCN2/BAG6/BAG6/BAG6/BAG6/BAG6/BAG6	9
GO:0051384	BP	GO:0051384	response to glucocorticoid	7/183	138/21261	0.00019593	0.00373772	0.00310158	FIBIN/PTGDS/FAM107A/DDIT4/AQP1/FOS/FOSB	7
GO:1900101	BP	GO:1900101	regulation of endoplasmic reticulum unfolded protein response	4/183	34/21261	0.00020128	0.00381064	0.00316209	ATF6B/ATF6B/ATF6B/ATF6B	4
GO:0034405	BP	GO:0034405	response to fluid shear stress	4/183	36/21261	0.00025225	0.00473972	0.00393304	KLF4/MAPK7/AKT1/CITED2	4
GO:0046686	BP	GO:0046686	response to cadmium ion	5/183	66/21261	0.00026134	0.00485982	0.0040327	MT1E/AKT1/EGFR/FOS/JUN	5
GO:0045737	BP	GO:0045737	positive regulation of cyclin-dependent protein serine/threonine kinase activity	3/183	15/21261	0.00026448	0.00485982	0.0040327	RGCC/AKT1/EGFR	3
GO:1900044	BP	GO:1900044	regulation of protein K63-linked ubiquitination	3/183	15/21261	0.00026448	0.00485982	0.0040327	GPS2/GPS2/PARP10	3
GO:1903046	BP	GO:1903046	meiotic cell cycle process	9/183	244/21261	0.00027442	0.00500569	0.00415375	BAG6/MUS81/BAG6/BAG6/BAG6/BAG6/BAG6/EME2/BAG6	9
GO:0098813	BP	GO:0098813	nuclear chromosome segregation	11/183	358/21261	0.00028621	0.00518289	0.00430079	AAAS/BAG6/AAAS/BAG6/BAG6/DUSP1/BAG6/BAG6/BAG6/BAG6/NUMA1	11
GO:0006612	BP	GO:0006612	protein targeting to membrane	7/183	149/21261	0.0003133	0.00559242	0.00464062	BAG6/BAG6/BAG6/BAG6/BAG6/BAG6/BAG6	7
GO:1904375	BP	GO:1904375	regulation of protein localization to cell periphery	7/183	149/21261	0.0003133	0.00559242	0.00464062	ZDHHC8/PKDCC/NKD2/NKD2/AKT1/EGFR/NUMA1	7
GO:0035358	BP	GO:0035358	regulation of peroxisome proliferator activated receptor signaling pathway	3/183	16/21261	0.00032346	0.00573275	0.00475706	GPS2/GPS2/CITED2	3
GO:0032835	BP	GO:0032835	glomerulus development	5/183	70/21261	0.00034426	0.0059743	0.00495751	OSR1/AQP1/EGR1/KLF15/LAMB2	5
GO:1903078	BP	GO:1903078	positive regulation of protein localization to plasma membrane	5/183	70/21261	0.00034426	0.0059743	0.00495751	ZDHHC8/NKD2/NKD2/AKT1/EGFR	5
GO:2000630	BP	GO:2000630	positive regulation of miRNA metabolic process	5/183	70/21261	0.00034426	0.0059743	0.00495751	KLF4/EGR1/EGFR/FOS/JUN	5
GO:0071456	BP	GO:0071456	cellular response to hypoxia	7/183	153/21261	0.00036785	0.00633971	0.00526072	RGCC/CBS/AQP1/EGR1/FOS/CITED2/LMNA	7
GO:0030101	BP	GO:0030101	natural killer cell activation	7/183	154/21261	0.00038261	0.00654892	0.00543433	BAG6/BAG6/BAG6/BAG6/BAG6/BAG6/BAG6	7
GO:0018205	BP	GO:0018205	peptidyl-lysine modification	9/183	257/21261	0.00040117	0.00681984	0.00565914	EGR1/BAG6/KLF15/BAG6/BAG6/BAG6/BAG6/BAG6/BAG6	9
GO:0006605	BP	GO:0006605	protein targeting	11/183	375/21261	0.00042348	0.00715058	0.00593359	RNF31/VPS53/BAG6/VPS53/BAG6/BAG6/BAG6/RNF31/BAG6/BAG6/BAG6	11
GO:1904031	BP	GO:1904031	positive regulation of cyclin-dependent protein kinase activity	3/183	18/21261	0.00046539	0.00780537	0.00647694	RGCC/AKT1/EGFR	3
GO:0035914	BP	GO:0035914	skeletal muscle cell differentiation	5/183	75/21261	0.00047422	0.00790058	0.00655594	EGR1/NR4A1/FOS/CITED2/BTG2	5
GO:0022408	BP	GO:0022408	negative regulation of cell-cell adhesion	9/183	264/21261	0.00048729	0.00806449	0.00669196	RGCC/KLF4/TNFRSF14/MAPK7/SCRIB/AKT1/SCRIB/TNFRSF14/MYADM	9
GO:0031960	BP	GO:0031960	response to corticosteroid	7/183	162/21261	0.00051855	0.0085254	0.00707443	FIBIN/PTGDS/FAM107A/DDIT4/AQP1/FOS/FOSB	7
GO:0071248	BP	GO:0071248	cellular response to metal ion	8/183	213/21261	0.00053187	0.00868716	0.00720865	MT1E/JUND/AQP1/AKT1/EGFR/FOS/FOSB/JUN	8
GO:0060088	BP	GO:0060088	auditory receptor cell stereocilium organization	3/183	19/21261	0.00054916	0.00891132	0.00739467	TRIOBP/SCRIB/SCRIB	3
GO:1903076	BP	GO:1903076	regulation of protein localization to plasma membrane	6/183	119/21261	0.00058166	0.00937784	0.00778178	ZDHHC8/PKDCC/NKD2/NKD2/AKT1/EGFR	6
GO:0045165	BP	GO:0045165	cell fate commitment	10/183	329/21261	0.00058696	0.00940258	0.00780231	KLF4/LMO4/TNXB/TNXB/TNXB/TNXB/TNXB/TNXB/TNXB/TNXB	10
GO:0007369	BP	GO:0007369	gastrulation	8/183	218/21261	0.00061947	0.00986021	0.00818206	COL6A1/KLF4/OSR1/MAPK7/LAMB1/DUSP1/PHLDB1/MYADM	8
GO:0030968	BP	GO:0030968	endoplasmic reticulum unfolded protein response	5/183	80/21261	0.00063808	0.0100922	0.00837455	ATF6B/ATF6B/ATF6B/ATF6B/CREBZF	5
GO:0034614	BP	GO:0034614	cellular response to reactive oxygen species	7/183	168/21261	0.00064377	0.0101182	0.0083961	MAPK7/AQP1/RHOB/AKT1/EGFR/FOS/JUN	7
GO:0072210	BP	GO:0072210	metanephric nephron development	4/183	47/21261	0.00070959	0.0110829	0.00919663	OSR1/AQP1/EGR1/LAMB2	4
GO:0002093	BP	GO:0002093	auditory receptor cell morphogenesis	3/183	21/21261	0.00074426	0.0115523	0.00958614	TRIOBP/SCRIB/SCRIB	3
GO:0031032	BP	GO:0031032	actomyosin structure organization	8/183	225/21261	0.00076134	0.0117444	0.00974557	RGCC/ZYX/FLII/ZYX/CCN2/ELN/OBSL1/FLII	8
GO:0045862	BP	GO:0045862	positive regulation of proteolysis	11/183	406/21261	0.00081625	0.0125142	0.0103844	NKD2/BAG6/FGFR4/NKD2/BAG6/BAG6/BAG6/BAG6/BAG6/AKT1/BAG6	11
GO:0031297	BP	GO:0031297	replication fork processing	4/183	49/21261	0.00083171	0.0126734	0.0105165	SAMHD1/RTEL1/MUS81/EME2	4
GO:0036293	BP	GO:0036293	response to decreased oxygen levels	10/183	347/21261	0.00088237	0.0133072	0.0110424	RGCC/CBS/DDIT4/AQP1/EGR1/AKT1/FOS/HIF3A/CITED2/LMNA	10
GO:0002429	BP	GO:0002429	immune response-activating cell surface receptor signaling pathway	11/183	410/21261	0.00088395	0.0133072	0.0110424	RNF31/GPS2/GPS2/BAG6/BAG6/BAG6/BAG6/RNF31/BAG6/BAG6/BAG6	11
GO:0045930	BP	GO:0045930	negative regulation of mitotic cell cycle	9/183	289/21261	0.00092763	0.0138811	0.0115186	RGCC/KLF4/FAM107A/SCRIB/MUS81/DUSP1/EME2/SCRIB/BTG2	9
GO:1902893	BP	GO:1902893	regulation of miRNA transcription	5/183	88/21261	0.00098392	0.0146358	0.0121449	KLF4/EGR1/EGFR/FOS/JUN	5
GO:0061614	BP	GO:0061614	miRNA transcription	5/183	89/21261	0.00103532	0.0152225	0.0126317	KLF4/EGR1/EGFR/FOS/JUN	5
GO:0032873	BP	GO:0032873	negative regulation of stress-activated MAPK cascade	4/183	52/21261	0.00104163	0.0152225	0.0126317	GPS2/GPS2/DUSP1/PER1	4
GO:0070303	BP	GO:0070303	negative regulation of stress-activated protein kinase signaling cascade	4/183	52/21261	0.00104163	0.0152225	0.0126317	GPS2/GPS2/DUSP1/PER1	4
GO:0030041	BP	GO:0030041	actin filament polymerization	7/183	183/21261	0.00106323	0.0154478	0.0128186	TRIOBP/FLII/FAM107A/ELN/CDC42EP2/FLII/MYADM	7
GO:0042176	BP	GO:0042176	regulation of protein catabolic process	11/183	423/21261	0.00113692	0.0164228	0.0136278	NKD2/BAG6/NKD2/BAG6/BAG6/BAG6/BAG6/BAG6/AKT1/EGFR/BAG6	11
GO:0071241	BP	GO:0071241	cellular response to inorganic substance	8/183	244/21261	0.00128181	0.0183229	0.0152044	MT1E/JUND/AQP1/AKT1/EGFR/FOS/FOSB/JUN	8
GO:1903573	BP	GO:1903573	negative regulation of response to endoplasmic reticulum stress	4/183	55/21261	0.00128622	0.0183229	0.0152044	ATF6B/ATF6B/ATF6B/ATF6B	4
GO:0097193	BP	GO:0097193	intrinsic apoptotic signaling pathway	10/183	365/21261	0.00129045	0.0183229	0.0152044	DDIT4/MAPK7/BAG6/BAG6/BAG6/BAG6/BAG6/BAG6/AKT1/BAG6	10
GO:0045005	BP	GO:0045005	DNA-templated DNA replication maintenance of fidelity	4/183	56/21261	0.00137595	0.0194265	0.0161202	SAMHD1/RTEL1/MUS81/EME2	4
GO:0051016	BP	GO:0051016	barbed-end actin filament capping	3/183	26/21261	0.00140969	0.0195712	0.0162403	TRIOBP/FLII/FLII	3
GO:0060117	BP	GO:0060117	auditory receptor cell development	3/183	26/21261	0.00140969	0.0195712	0.0162403	TRIOBP/SCRIB/SCRIB	3
GO:0072243	BP	GO:0072243	metanephric nephron epithelium development	3/183	26/21261	0.00140969	0.0195712	0.0162403	OSR1/AQP1/LAMB2	3
GO:0035357	BP	GO:0035357	peroxisome proliferator activated receptor signaling pathway	3/183	27/21261	0.00157592	0.0216482	0.0179638	GPS2/GPS2/CITED2	3
GO:0070482	BP	GO:0070482	response to oxygen levels	10/183	375/21261	0.00157662	0.0216482	0.0179638	RGCC/CBS/DDIT4/AQP1/EGR1/AKT1/FOS/HIF3A/CITED2/LMNA	10
GO:0030833	BP	GO:0030833	regulation of actin filament polymerization	6/183	145/21261	0.00162207	0.0221506	0.0183807	TRIOBP/FLII/ELN/CDC42EP2/FLII/MYADM	6
GO:1990778	BP	GO:1990778	protein localization to cell periphery	10/183	379/21261	0.00170463	0.0231514	0.0192112	ZDHHC8/PKDCC/NKD2/SCRIB/NKD2/AKT1/EGFR/NUMA1/SCRIB/MYADM	10
GO:0060761	BP	GO:0060761	negative regulation of response to cytokine stimulus	5/183	102/21261	0.00189949	0.0256585	0.0212916	GPS2/KLF4/SAMHD1/GPS2/MAPK7	5
GO:0010875	BP	GO:0010875	positive regulation of cholesterol efflux	3/183	29/21261	0.00194401	0.0258408	0.0214429	GPS2/ZDHHC8/GPS2	3
GO:0072012	BP	GO:0072012	glomerulus vasculature development	3/183	29/21261	0.00194401	0.0258408	0.0214429	OSR1/AQP1/EGR1	3
GO:1902914	BP	GO:1902914	regulation of protein polyubiquitination	3/183	29/21261	0.00194401	0.0258408	0.0214429	GPS2/GPS2/PARP10	3
GO:2000628	BP	GO:2000628	regulation of miRNA metabolic process	5/183	103/21261	0.00198271	0.0261205	0.0216749	KLF4/EGR1/EGFR/FOS/JUN	5
GO:0090287	BP	GO:0090287	regulation of cellular response to growth factor stimulus	10/183	387/21261	0.00198595	0.0261205	0.0216749	TNXB/TNXB/TNXB/TNXB/TNXB/TNXB/TNXB/NUMA1/TNXB/CITED2	10
GO:0034620	BP	GO:0034620	cellular response to unfolded protein	5/183	104/21261	0.00206856	0.0270646	0.0224583	ATF6B/ATF6B/ATF6B/ATF6B/CREBZF	5
GO:0001666	BP	GO:0001666	response to hypoxia	9/183	328/21261	0.00221454	0.0288236	0.023918	RGCC/CBS/DDIT4/AQP1/EGR1/FOS/HIF3A/CITED2/LMNA	9
GO:0035335	BP	GO:0035335	peptidyl-tyrosine dephosphorylation	3/183	31/21261	0.00236148	0.0301089	0.0249845	TNS2/DUSP1/PTPRS	3
GO:0061437	BP	GO:0061437	renal system vasculature development	3/183	31/21261	0.00236148	0.0301089	0.0249845	OSR1/AQP1/EGR1	3
GO:0061440	BP	GO:0061440	kidney vasculature development	3/183	31/21261	0.00236148	0.0301089	0.0249845	OSR1/AQP1/EGR1	3
GO:0072207	BP	GO:0072207	metanephric epithelium development	3/183	31/21261	0.00236148	0.0301089	0.0249845	OSR1/AQP1/LAMB2	3
GO:0008154	BP	GO:0008154	actin polymerization or depolymerization	7/183	213/21261	0.00252474	0.0320271	0.0265763	TRIOBP/FLII/FAM107A/ELN/CDC42EP2/FLII/MYADM	7
GO:0045786	BP	GO:0045786	negative regulation of cell cycle	11/183	470/21261	0.00259683	0.0327751	0.027197	RGCC/KLF4/FAM107A/SCRIB/NR4A1/MUS81/DUSP1/RHOB/EME2/SCRIB/BTG2	11
GO:0140747	BP	GO:0140747	regulation of ncRNA transcription	5/183	112/21261	0.0028561	0.0358663	0.0297621	KLF4/EGR1/EGFR/FOS/JUN	5
GO:0008064	BP	GO:0008064	regulation of actin polymerization or depolymerization	6/183	163/21261	0.00291825	0.0364635	0.0302576	TRIOBP/FLII/ELN/CDC42EP2/FLII/MYADM	6
GO:0030837	BP	GO:0030837	negative regulation of actin filament polymerization	4/183	69/21261	0.00297007	0.0369264	0.0306417	TRIOBP/FLII/FLII/MYADM	4
GO:0000302	BP	GO:0000302	response to reactive oxygen species	7/183	221/21261	0.00309827	0.0383295	0.0318061	MAPK7/AQP1/RHOB/AKT1/EGFR/FOS/JUN	7
GO:0072203	BP	GO:0072203	cell proliferation involved in metanephros development	2/183	10/21261	0.00316854	0.0386252	0.0320514	OSR1/EGR1	2
GO:1904415	BP	GO:1904415	regulation of xenophagy	2/183	10/21261	0.00316854	0.0386252	0.0320514	RNF31/RNF31	2
GO:1904417	BP	GO:1904417	positive regulation of xenophagy	2/183	10/21261	0.00316854	0.0386252	0.0320514	RNF31/RNF31	2
GO:0030832	BP	GO:0030832	regulation of actin filament length	6/183	166/21261	0.0031933	0.0387381	0.0321451	TRIOBP/FLII/ELN/CDC42EP2/FLII/MYADM	6
GO:0032868	BP	GO:0032868	response to insulin	8/183	284/21261	0.00328869	0.0397026	0.0329455	LPIN3/EIF4EBP2/TNS2/EGR1/KLF15/PDK4/AKT1/FOS	8
GO:0032271	BP	GO:0032271	regulation of protein polymerization	7/183	225/21261	0.00341997	0.041089	0.0340959	TRIOBP/FLII/ELN/NUMA1/CDC42EP2/FLII/MYADM	7
GO:1905477	BP	GO:1905477	positive regulation of protein localization to membrane	5/183	117/21261	0.00344672	0.0412122	0.0341981	ZDHHC8/NKD2/NKD2/AKT1/EGFR	5
GO:0002768	BP	GO:0002768	immune response-regulating cell surface receptor signaling pathway	11/183	490/21261	0.00356245	0.0423932	0.0351781	RNF31/GPS2/GPS2/BAG6/BAG6/BAG6/BAG6/RNF31/BAG6/BAG6/BAG6	11
GO:0007263	BP	GO:0007263	nitric oxide mediated signal transduction	3/183	36/21261	0.00363483	0.0430495	0.0357227	CBS/RASD1/EGFR	3
GO:0022037	BP	GO:0022037	metencephalon development	5/183	119/21261	0.00370588	0.043684	0.0362492	CBS/SCRIB/COQ8B/SCRIB/PTPRS	5
GO:0007059	BP	GO:0007059	chromosome segregation	11/183	493/21261	0.00372935	0.0437541	0.0363074	AAAS/BAG6/AAAS/BAG6/BAG6/DUSP1/BAG6/BAG6/BAG6/BAG6/NUMA1	11
GO:0006924	BP	GO:0006924	activation-induced cell death of T cells	2/183	11/21261	0.00385079	0.0445515	0.0369691	TSC22D3/AKT1	2
GO:0050859	BP	GO:0050859	negative regulation of B cell receptor signaling pathway	2/183	11/21261	0.00385079	0.0445515	0.0369691	GPS2/GPS2	2
GO:0061418	BP	GO:0061418	regulation of transcription from RNA polymerase II promoter in response to hypoxia	2/183	11/21261	0.00385079	0.0445515	0.0369691	EGR1/CITED2	2
GO:0060122	BP	GO:0060122	inner ear receptor cell stereocilium organization	3/183	37/21261	0.00393077	0.0452672	0.037563	TRIOBP/SCRIB/SCRIB	3
GO:0030038	BP	GO:0030038	contractile actin filament bundle assembly	5/183	122/21261	0.00412042	0.047018	0.0390158	RGCC/ZYX/ZYX/CCN2/ELN	5
GO:0043149	BP	GO:0043149	stress fiber assembly	5/183	122/21261	0.00412042	0.047018	0.0390158	RGCC/ZYX/ZYX/CCN2/ELN	5
GO:0042180	BP	GO:0042180	cellular ketone metabolic process	7/183	234/21261	0.00423664	0.0479554	0.0397937	COQ4/GATD1/EGR1/COQ8B/FGFR4/PDK4/AKT1	7
GO:0071711	BP	GO:0071711	basement membrane organization	3/183	38/21261	0.00424096	0.0479554	0.0397937	LAMB1/LAMB2/PHLDB1	3
GO:0010586	BP	GO:0010586	miRNA metabolic process	5/183	124/21261	0.00441455	0.0496935	0.041236	KLF4/EGR1/EGFR/FOS/JUN	5
GO:0007519	BP	GO:0007519	skeletal muscle tissue development	6/183	178/21261	0.00449037	0.0499117	0.041417	EGR1/NR4A1/ELN/FOS/CITED2/BTG2	6
GO:0016242	BP	GO:0016242	negative regulation of macroautophagy	3/183	39/21261	0.0045656	0.0499117	0.041417	AKT1/NRBP2/QSOX1	3
GO:0007229	BP	GO:0007229	integrin-mediated signaling pathway	5/183	125/21261	0.00456709	0.0499117	0.041417	ZYX/LAMB1/ZYX/CCN2/LAMB2	5
GO:0010749	BP	GO:0010749	regulation of nitric oxide mediated signal transduction	2/183	12/21261	0.00459488	0.0499117	0.041417	CBS/EGFR	2
GO:0021548	BP	GO:0021548	pons development	2/183	12/21261	0.00459488	0.0499117	0.041417	SCRIB/SCRIB	2
GO:0043615	BP	GO:0043615	astrocyte cell migration	2/183	12/21261	0.00459488	0.0499117	0.041417	SCRIB/SCRIB	2
GO:1901203	BP	GO:1901203	positive regulation of extracellular matrix assembly	2/183	12/21261	0.00459488	0.0499117	0.041417	RGCC/PHLDB1	2
GO:2001046	BP	GO:2001046	positive regulation of integrin-mediated signaling pathway	2/183	12/21261	0.00459488	0.0499117	0.041417	LAMB1/LAMB2	2
GO:0051017	BP	GO:0051017	actin filament bundle assembly	6/183	179/21261	0.00461369	0.0499117	0.041417	RGCC/ZYX/FAM107A/ZYX/CCN2/ELN	6
GO:0098637	CC	GO:0098637	protein complex involved in cell-matrix adhesion	10/185	24/22568	1.90399e-15	3.28212e-13	2.78474e-13	LAMB1/TNXB/TNXB/TNXB/LAMB2/TNXB/TNXB/TNXB/TNXB/TNXB	10
GO:0090733	CC	GO:0090733	tenascin complex	8/185	11/22568	2.82942e-15	3.28212e-13	2.78474e-13	TNXB/TNXB/TNXB/TNXB/TNXB/TNXB/TNXB/TNXB	8
GO:0098636	CC	GO:0098636	protein complex involved in cell adhesion	10/185	65/22568	1.30041e-10	1.00565e-08	8.5325e-09	LAMB1/TNXB/TNXB/TNXB/LAMB2/TNXB/TNXB/TNXB/TNXB/TNXB	10
GO:0072379	CC	GO:0072379	ER membrane insertion complex	7/185	22/22568	3.41193e-10	1.97892e-08	1.67903e-08	BAG6/BAG6/BAG6/BAG6/BAG6/BAG6/BAG6	7
GO:0031528	CC	GO:0031528	microvillus membrane	8/185	42/22568	1.62955e-09	7.56113e-08	6.4153e-08	MUC20/MUC20/MUC20/MUC20/MUC20/MUC20/MUC20/MUC20	8
GO:0062023	CC	GO:0062023	collagen-containing extracellular matrix	18/185	466/22568	6.05666e-08	2.34191e-06	1.98701e-06	COL6A1/EGFL7/LAMB1/FBLN1/COL5A3/TNXB/TNXB/TNXB/CCN2/LAMB2/ELN/TNXB/TNXB/TNXB/TNXB/COL1A2/TNXB/SPARCL1	18
GO:0016323	CC	GO:0016323	basolateral plasma membrane	14/185	277/22568	7.4407e-08	2.46606e-06	2.09235e-06	MUC20/MUC20/MUC20/MUC20/MUC20/MUC20/MUC20/NKD2/SCRIB/AQP1/NKD2/EGFR/SCRIB/MUC20	14
GO:0045178	CC	GO:0045178	basal part of cell	15/185	330/22568	1.00715e-07	2.92074e-06	2.47812e-06	MUC20/MUC20/MUC20/MUC20/MUC20/MUC20/MUC20/NKD2/SCRIB/AQP1/NKD2/EGFR/SCRIB/PHLDB1/MUC20	15
GO:0009925	CC	GO:0009925	basal plasma membrane	14/185	311/22568	3.06636e-07	7.90439e-06	6.70654e-06	MUC20/MUC20/MUC20/MUC20/MUC20/MUC20/MUC20/NKD2/SCRIB/AQP1/NKD2/EGFR/SCRIB/MUC20	14
GO:0005902	CC	GO:0005902	microvillus	8/185	107/22568	2.85988e-06	6.63493e-05	5.62945e-05	MUC20/MUC20/MUC20/MUC20/MUC20/MUC20/MUC20/MUC20	8
GO:0031965	CC	GO:0031965	nuclear membrane	13/185	348/22568	6.3931e-06	0.00013484	0.0001144	AAAS/PTGDS/RTEL1/AQP1/NR4A1/AAAS/TNRC18/RNF123/IFFO1/EGFR/SYNE3/TMEM43/LMNA	13
GO:0005796	CC	GO:0005796	Golgi lumen	8/185	149/22568	3.26092e-05	0.00063045	0.00053491	MUC20/MUC20/MUC20/MUC20/MUC20/MUC20/MUC20/MUC20	8
GO:0031253	CC	GO:0031253	cell projection membrane	12/185	400/22568	0.00012127	0.00216414	0.00183618	FAM107A/MUC20/MUC20/MUC20/MUC20/MUC20/MUC20/MUC20/AQP1/EGFR/MUC20/MXRA8	12
GO:0098858	CC	GO:0098858	actin-based cell projection	9/185	256/22568	0.00027439	0.00454703	0.00385796	TRIOBP/MUC20/MUC20/MUC20/MUC20/MUC20/MUC20/MUC20/MUC20	9
GO:0090575	CC	GO:0090575	RNA polymerase II transcription regulator complex	9/185	281/22568	0.00054011	0.00835377	0.00708782	LMO4/JUND/ATF6B/ATF6B/ATF6B/ATF6B/FOS/CREBZF/JUN	9
GO:0098685	CC	GO:0098685	Schaffer collateral - CA1 synapse	5/185	105/22568	0.00174735	0.0253365	0.021497	ABR/ABR/ABR/RHOB/PTPRS	5
GO:0005788	CC	GO:0005788	endoplasmic reticulum lumen	9/185	337/22568	0.00191969	0.0261982	0.022228	COL6A1/LAMB1/COL5A3/LAMB2/COL1A2/SPARCL1/MXRA8/TMEM43/QSOX1	9
GO:0016607	CC	GO:0016607	nuclear speck	11/185	500/22568	0.00288033	0.0371242	0.0314983	CXXC1/FAM107A/RTEL1/NXF1/KLF15/HSF4/ZBTB16/FAM193B/HIF3A/CCNL2/LMNA	11
GO:0000938	CC	GO:0000938	GARP complex	2/185	11/22568	0.00350148	0.0389286	0.0330292	VPS53/VPS53	2
GO:1990745	CC	GO:1990745	EARP complex	2/185	11/22568	0.00350148	0.0389286	0.0330292	VPS53/VPS53	2
GO:0098978	CC	GO:0098978	glutamatergic synapse	10/185	440/22568	0.00352371	0.0389286	0.0330292	ABR/ABR/DBNL/SCRIB/ABR/AKT1/TSPOAP1/SCRIB/SPARCL1/PTPRS	10
GO:0016324	CC	GO:0016324	apical plasma membrane	10/185	444/22568	0.00375499	0.0395981	0.0335973	MUC20/MUC20/MUC20/MUC20/MUC20/MUC20/MUC20/AQP1/MUC20/KIAA1614	10
GO:0017053	CC	GO:0017053	transcription repressor complex	4/185	79/22568	0.00407062	0.0403989	0.0342767	GPS2/GPS2/JUND/ZBTB16	4
GO:0035631	CC	GO:0035631	CD40 receptor complex	2/185	12/22568	0.00417919	0.0403989	0.0342767	RNF31/RNF31	2
GO:0005938	CC	GO:0005938	cell cortex	8/185	318/22568	0.00484608	0.0449716	0.0381565	OSR1/GPSM1/DBNL/AKT1/NUMA1/PHLDB1/MYADM/KIAA1614	8
GO:0031593	MF	GO:0031593	polyubiquitin modification-dependent protein binding	11/185	68/21059	1.76966e-11	5.85759e-09	5.25311e-09	RNF31/BAG6/BAG6/BAG6/BAG6/RNF31/BAG6/BAG6/UBAC1/BAG6/PARP10	11
GO:0031625	MF	GO:0031625	ubiquitin protein ligase binding	20/185	363/21059	7.49164e-11	1.23256e-08	1.10537e-08	RNF31/CBS/TRIOBP/TNFRSF14/NKD2/BAG6/NKD2/BAG6/BAG6/BAG6/RNF31/BAG6/BAG6/EGFR/BAG6/UBC/TNFRSF14/TNK2/PER1/JUN	20
GO:0070628	MF	GO:0070628	proteasome binding	8/185	29/21059	1.11713e-10	1.23256e-08	1.10537e-08	BAG6/BAG6/BAG6/BAG6/BAG6/BAG6/UBAC1/BAG6	8
GO:0044389	MF	GO:0044389	ubiquitin-like protein ligase binding	20/185	382/21059	1.84926e-10	1.33351e-08	1.1959e-08	RNF31/CBS/TRIOBP/TNFRSF14/NKD2/BAG6/NKD2/BAG6/BAG6/BAG6/RNF31/BAG6/BAG6/EGFR/BAG6/UBC/TNFRSF14/TNK2/PER1/JUN	20
GO:0005201	MF	GO:0005201	extracellular matrix structural constituent	15/185	195/21059	2.01437e-10	1.33351e-08	1.1959e-08	COL6A1/LAMB1/FBLN1/COL5A3/TNXB/TNXB/TNXB/LAMB2/ELN/TNXB/TNXB/TNXB/TNXB/COL1A2/TNXB	15
GO:0005518	MF	GO:0005518	collagen binding	11/185	93/21059	5.81937e-10	3.21035e-08	2.87905e-08	COL6A1/COL5A3/TNXB/TNXB/TNXB/TNXB/TNXB/TNXB/TNXB/TNXB/SPARCL1	11
GO:1990381	MF	GO:1990381	ubiquitin-specific protease binding	7/185	29/21059	4.77677e-09	2.25873e-07	2.02564e-07	BAG6/BAG6/BAG6/BAG6/BAG6/BAG6/BAG6	7
GO:0051787	MF	GO:0051787	misfolded protein binding	7/185	31/21059	7.92939e-09	3.28078e-07	2.94222e-07	BAG6/BAG6/BAG6/BAG6/BAG6/BAG6/BAG6	7
GO:0005178	MF	GO:0005178	integrin binding	12/185	170/21059	3.61387e-08	1.3291e-06	1.19194e-06	FBLN1/TNXB/TNXB/TNXB/CCN2/LAMB2/TNXB/TNXB/TNXB/TNXB/TSPAN4/TNXB	12
GO:0008201	MF	GO:0008201	heparin binding	12/185	206/21059	2.95652e-07	9.78608e-06	8.77619e-06	COL5A3/TNXB/TNXB/TNXB/FGFR4/CCN2/TNXB/TNXB/TNXB/TNXB/TNXB/PTPRS	12
GO:0140030	MF	GO:0140030	modification-dependent protein binding	12/185	210/21059	3.63533e-07	1.09391e-05	9.81019e-06	RNF31/CXXC1/BAG6/BAG6/BAG6/BAG6/RNF31/BAG6/BAG6/UBAC1/BAG6/PARP10	12
GO:0030544	MF	GO:0030544	Hsp70 protein binding	7/185	58/21059	7.4239e-07	2.04776e-05	1.83644e-05	BAG6/BAG6/BAG6/BAG6/BAG6/BAG6/BAG6	7
GO:1901681	MF	GO:1901681	sulfur compound binding	13/185	308/21059	3.5652e-06	9.07755e-05	8.14078e-05	CBS/COL5A3/TNXB/TNXB/TNXB/FGFR4/CCN2/TNXB/TNXB/TNXB/TNXB/TNXB/PTPRS	13
GO:0005539	MF	GO:0005539	glycosaminoglycan binding	12/185	273/21059	5.65466e-06	0.00013369	0.0001199	COL5A3/TNXB/TNXB/TNXB/FGFR4/CCN2/TNXB/TNXB/TNXB/TNXB/TNXB/PTPRS	12
GO:0002020	MF	GO:0002020	protease binding	9/185	185/21059	3.90949e-05	0.00086269	0.00077367	BAG6/BAG6/BAG6/BAG6/BAG6/BAG6/COL1A2/BAG6/UBC	9
GO:0019838	MF	GO:0019838	growth factor binding	8/185	150/21059	5.54391e-05	0.0011469	0.00102854	COL6A1/NKD2/IL11RA/FGFR4/NKD2/CCN2/COL1A2/EGFR	8
GO:0031072	MF	GO:0031072	heat shock protein binding	8/185	156/21059	7.31025e-05	0.00142335	0.00127647	FKBP5/BAG6/BAG6/BAG6/BAG6/BAG6/BAG6/BAG6	8
GO:0043022	MF	GO:0043022	ribosome binding	7/185	127/21059	0.00013266	0.00243945	0.0021877	BAG6/BAG6/BAG6/BAG6/BAG6/BAG6/BAG6	7
GO:0005095	MF	GO:0005095	GTPase inhibitor activity	3/185	13/21059	0.0001788	0.00311483	0.0027934	GPS2/GPS2/TNK2	3
GO:0051087	MF	GO:0051087	protein-folding chaperone binding	7/185	152/21059	0.00039951	0.0066119	0.00592958	BAG6/BAG6/BAG6/BAG6/BAG6/BAG6/BAG6	7
GO:0046332	MF	GO:0046332	SMAD binding	5/185	82/21059	0.00078273	0.0123373	0.0110642	RGCC/COL1A2/FOS/CITED2/JUN	5
GO:0070412	MF	GO:0070412	R-SMAD binding	3/185	26/21059	0.00149446	0.0224849	0.0201645	RGCC/FOS/JUN	3
GO:0043021	MF	GO:0043021	ribonucleoprotein complex binding	7/185	201/21059	0.00204384	0.0284123	0.0254803	BAG6/BAG6/BAG6/BAG6/BAG6/BAG6/BAG6	7
GO:0070530	MF	GO:0070530	K63-linked polyubiquitin modification-dependent protein binding	3/185	29/21059	0.00206011	0.0284123	0.0254803	RNF31/RNF31/PARP10	3
GO:0016889	MF	GO:0016889	DNA endonuclease activity, producing 3'-phosphomonoesters	2/185	10/21059	0.00329768	0.0436612	0.0391556	MUS81/EME2	2
GO:0005031	MF	GO:0005031	tumor necrosis factor receptor activity	2/185	11/21059	0.00400727	0.0491262	0.0440566	TNFRSF14/TNFRSF14	2
GO:0036435	MF	GO:0036435	K48-linked polyubiquitin modification-dependent protein binding	2/185	11/21059	0.00400727	0.0491262	0.0440566	RNF31/RNF31	2

## Sheet: Suppl Table 9
Supplementary Table 9: DESeq2 results showing the significant (p<0.05) DEGs identified upon comparing the Smooth Muscle cell clusters from non-smoking HIV subjects (HIV-NS) to healthy non-smoking (NS) controls.
	baseMean	log2FoldChange	lfcSE	stat	pvalue	padj
CCNL2	34.0741	-2.72548	0.964759	-2.82504	0.00472745	0.0460507
RSRP1	23.8199	-4.80983	1.32291	-3.6358	0.00027712	0.00762911
ECHDC2	9.20049	-3.92604	1.33324	-2.94473	0.00323241	0.0358572
CCN1	24.3463	-5.45732	1.4468	-3.77199	0.00016195	0.00643748
GBP2	8.85616	2.50747	0.896736	2.79622	0.00517042	0.0460507
DCAF8	9.96105	-3.66874	1.309	-2.8027	0.00506773	0.0460507
CSRP1	42.6077	-3.07024	0.907809	-3.38204	0.0007195	0.0146572
LMOD1	29.2221	-3.10779	1.02552	-3.03046	0.0024418	0.0323538
HNRNPU	8.23146	2.4984	0.834343	2.99445	0.00274939	0.0327865
RHOB	99.7521	-2.2049	0.786991	-2.80169	0.00508363	0.0460507
LIMS2	24.7638	-4.37036	1.29482	-3.37526	0.00073747	0.0146572
CYTIP	8.42632	4.18147	1.10322	3.79023	0.0001505	0.00643748
IGFBP5	8.24716	-4.07465	1.2739	-3.19857	0.0013811	0.0227168
DES	80.659	-2.85763	1.02295	-2.79353	0.00521358	0.0460507
SPEG	27.2946	-3.15317	0.971784	-3.24472	0.00117565	0.020028
ADCY5	9.0208	-4.02161	1.27781	-3.14728	0.00164799	0.025789
PKD2	11.8046	-4.01693	1.30475	-3.0787	0.00207908	0.0291683
IRF1	13.0985	3.92964	0.996343	3.94407	8.01119e-05	0.00609147
EGR1	26.7771	-5.62508	1.47964	-3.80166	0.00014373	0.00643748
DUSP1	69.517	-3.34754	0.87764	-3.81425	0.00013659	0.00643748
PDLIM7	63.0002	-3.41276	0.871109	-3.91771	8.93926e-05	0.00609147
FAM193B	9.32426	-3.65423	1.31363	-2.78177	0.00540637	0.0460507
SOD2	21.7257	3.47782	0.899109	3.86808	0.0001097	0.00643748
ELN	46.677	-3.11193	1.03395	-3.00976	0.00261454	0.0327865
COL1A2	30.7968	-3.40267	1.08285	-3.14234	0.00167601	0.025789
PDK4	19.5113	-4.949	1.32591	-3.73253	0.00018956	0.00695556
KMT2E	9.4359	2.20525	0.732397	3.011	0.00260386	0.0327865
TFEC	10.5549	4.32871	1.22032	3.54718	0.00038938	0.00928676
ZYX	13.215	-4.16813	1.25595	-3.3187	0.00090436	0.015977
PRUNE2	8.72746	-3.76976	1.30973	-2.87827	0.00399858	0.0414636
LDB3	19.6657	-5.25821	1.24659	-4.21808	2.4639e-05	0.0039176
ACTA2	83.7502	-2.8915	0.827432	-3.49454	0.00047488	0.0107865
MOB2	10.8902	-4.17105	1.38997	-3.00083	0.00269249	0.0327865
EHBP1L1	34.7784	-2.05396	0.709002	-2.89697	0.00376787	0.0403623
TAF1D	9.83526	2.44562	0.786034	3.11135	0.00186237	0.0277609
ZBTB16	49.8811	-5.33665	1.36083	-3.92161	8.79589e-05	0.00609147
TAGLN	139.529	-2.019	0.654585	-3.0844	0.00203965	0.0291683
MCAM	41.2976	-2.00884	0.680857	-2.95046	0.00317299	0.0358572
NR4A1	76.2561	-2.83971	0.774475	-3.66663	0.00024577	0.00762911
ITGA5	51.5659	-4.26167	1.27812	-3.33433	0.00085505	0.015977
ZFC3H1	13.1808	1.84253	0.65142	2.82847	0.00467704	0.0460507
FOS	53.5184	-4.76629	1.43495	-3.32157	0.00089511	0.015977
B2M	8.98389	4.15824	0.805822	5.16025	2.46621e-07	5.88192e-05
TPM1	81.1298	-2.96039	0.797848	-3.71047	0.00020688	0.00704857
DTNA	8.30191	-3.65615	1.3135	-2.78352	0.00537729	0.0460507
CIRBP	28.2413	-3.3034	1.1179	-2.95501	0.00312664	0.0358572
NOTCH3	17.7612	-4.93122	1.35998	-3.62596	0.00028789	0.00762911
KLF2	14.021	-4.38026	1.44088	-3.04	0.00236577	0.0322421
JUND	44.6793	-3.28428	0.959333	-3.42351	0.00061819	0.0134034
SNRNP70	19.5181	-4.71397	1.32155	-3.567	0.0003611	0.00906543
ADAM33	27.5991	-5.54527	1.37774	-4.0249	5.69991e-05	0.00609147
LAMA5	21.3372	-2.6973	0.957785	-2.81618	0.00485982	0.0460507
COL6A1	50.61	-2.24602	0.800931	-2.80427	0.00504312	0.0460507
SAT1	106.219	4.22145	0.768159	5.49554	3.89516e-08	1.85799e-05
FLNA	28.3396	-2.51929	0.870622	-2.89366	0.00380776	0.0403623
IKBKG	12.8941	-3.62159	1.31456	-2.75498	0.00586963	0.0491195
DEPRECATED-ENSG00000107796	18.1557	-4.99786	1.37251	-3.64141	0.00027115	0.00762911

## Sheet: Suppl Table 10
Supplementary Table 10: GO analyses results of the differentially up (positive regulation) and downregulated (negative regulation) genes in the Smooth Muscle cell clusters from non-smoking HIV subjects (HIV-NS) to healthy non-smoking (NS) controls.
	ONTOLOGY	ID	Description	GeneRatio	BgRatio	pvalue	p.adjust	qvalue	geneID	Count
Positive Regulation
GO:0060586	BP	GO:0060586	multicellular organismal-level iron ion homeostasis	3|12	26/21261	3.54556e-07	0.00019004	8.58398e-05	B2M/SOD2/B2M	3
GO:0051289	BP	GO:0051289	protein homotetramerization	3|12	67/21261	6.44812e-06	0.00140522	0.00063472	B2M/SOD2/B2M	3
GO:0140962	BP	GO:0140962	multicellular organismal-level chemical homeostasis	3|12	77/21261	9.81491e-06	0.00140522	0.00063472	B2M/SOD2/B2M	3
GO:0002481	BP	GO:0002481	antigen processing and presentation of exogenous protein antigen via MHC class Ib, TAP-dependent	2|12	10/21261	1.31084e-05	0.00140522	0.00063472	B2M/B2M	2
GO:0071281	BP	GO:0071281	cellular response to iron ion	2|12	10/21261	1.31084e-05	0.00140522	0.00063472	B2M/B2M	2
GO:1900121	BP	GO:1900121	negative regulation of receptor binding	2|12	13/21261	2.26999e-05	0.00202785	0.00091596	B2M/B2M	2
GO:0051262	BP	GO:0051262	protein tetramerization	3|12	109/21261	2.78827e-05	0.00213502	0.00096436	B2M/SOD2/B2M	3
GO:0071316	BP	GO:0071316	cellular response to nicotine	2|12	16/21261	3.489e-05	0.00233763	0.00105588	B2M/B2M	2
GO:1900120	BP	GO:1900120	regulation of receptor binding	2|12	18/21261	4.44569e-05	0.00264765	0.00119592	B2M/B2M	2
GO:0002477	BP	GO:0002477	antigen processing and presentation of exogenous peptide antigen via MHC class Ib	2|12	24/21261	8.0046e-05	0.00391029	0.00176624	B2M/B2M	2
GO:0002237	BP	GO:0002237	response to molecule of bacterial origin	4|12	446/21261	8.27432e-05	0.00391029	0.00176624	B2M/SOD2/GBP2/B2M	4
GO:0030218	BP	GO:0030218	erythrocyte differentiation	3|12	160/21261	8.75439e-05	0.00391029	0.00176624	B2M/KMT2E/B2M	3
GO:0034101	BP	GO:0034101	erythrocyte homeostasis	3|12	171/21261	0.00010663	0.00439626	0.00198574	B2M/KMT2E/B2M	3
GO:0010039	BP	GO:0010039	response to iron ion	2|12	32/21261	0.00014349	0.00549363	0.00248141	B2M/B2M	2
GO:0002726	BP	GO:0002726	positive regulation of T cell cytokine production	2|12	34/21261	0.00016219	0.00579569	0.00261785	B2M/B2M	2
GO:0002262	BP	GO:0002262	myeloid cell homeostasis	3|12	204/21261	0.00017966	0.00601849	0.00271849	B2M/KMT2E/B2M	3
GO:0051260	BP	GO:0051260	protein homooligomerization	3|12	215/21261	0.00020974	0.00661288	0.00298697	B2M/SOD2/B2M	3
GO:0042026	BP	GO:0042026	protein refolding	2|12	40/21261	0.00022508	0.00670252	0.00302745	B2M/B2M	2
GO:0021879	BP	GO:0021879	forebrain neuron differentiation	2|12	48/21261	0.00032469	0.00915972	0.00413734	B2M/B2M	2
GO:0002369	BP	GO:0002369	T cell cytokine production	2|12	56/21261	0.00044217	0.0102311	0.00462128	B2M/B2M	2
GO:0002724	BP	GO:0002724	regulation of T cell cytokine production	2|12	56/21261	0.00044217	0.0102311	0.00462128	B2M/B2M	2
GO:0048260	BP	GO:0048260	positive regulation of receptor-mediated endocytosis	2|12	56/21261	0.00044217	0.0102311	0.00462128	B2M/B2M	2
GO:0021872	BP	GO:0021872	forebrain generation of neurons	2|12	57/21261	0.00045811	0.0102311	0.00462128	B2M/B2M	2
GO:0045646	BP	GO:0045646	regulation of erythrocyte differentiation	2|12	57/21261	0.00045811	0.0102311	0.00462128	B2M/B2M	2
GO:0051259	BP	GO:0051259	protein complex oligomerization	3|12	288/21261	0.00049428	0.0105974	0.00478673	B2M/SOD2/B2M	3
GO:1990000	BP	GO:1990000	amyloid fibril formation	2|12	61/21261	0.00052462	0.0107584	0.00485945	B2M/B2M	2
GO:0006826	BP	GO:0006826	iron ion transport	2|12	62/21261	0.00054193	0.0107584	0.00485945	B2M/B2M	2
GO:2000774	BP	GO:2000774	positive regulation of cellular senescence	2|12	67/21261	0.00063265	0.0118323	0.00534451	B2M/B2M	2
GO:0002819	BP	GO:0002819	regulation of adaptive immune response	3|12	317/21261	0.00065369	0.0118323	0.00534451	B2M/IRF1/B2M	3
GO:0035094	BP	GO:0035094	response to nicotine	2|12	70/21261	0.00069037	0.0118323	0.00534451	B2M/B2M	2
GO:0032092	BP	GO:0032092	positive regulation of protein binding	2|12	71/21261	0.00071016	0.0118323	0.00534451	B2M/B2M	2
GO:0010721	BP	GO:0010721	negative regulation of cell development	3|12	328/21261	0.00072182	0.0118323	0.00534451	B2M/IRF1/B2M	3
GO:0002428	BP	GO:0002428	antigen processing and presentation of peptide antigen via MHC class Ib	2|12	73/21261	0.00075056	0.0118323	0.00534451	B2M/B2M	2
GO:0006879	BP	GO:0006879	intracellular iron ion homeostasis	2|12	73/21261	0.00075056	0.0118323	0.00534451	B2M/B2M	2
GO:0045665	BP	GO:0045665	negative regulation of neuron differentiation	2|12	77/21261	0.00083462	0.012702	0.00573736	B2M/B2M	2
GO:0030217	BP	GO:0030217	T cell differentiation	3|12	350/21261	0.00087139	0.012702	0.00573736	B2M/IRF1/B2M	3
GO:0002475	BP	GO:0002475	antigen processing and presentation via MHC class Ib	2|12	80/21261	0.00090052	0.012702	0.00573736	B2M/B2M	2
GO:0032091	BP	GO:0032091	negative regulation of protein binding	2|12	80/21261	0.00090052	0.012702	0.00573736	B2M/B2M	2
GO:0048872	BP	GO:0048872	homeostasis of number of cells	3|12	358/21261	0.00093032	0.0127859	0.00577526	B2M/KMT2E/B2M	3
GO:0019885	BP	GO:0019885	antigen processing and presentation of endogenous peptide antigen via MHC class I	2|12	89/21261	0.00111281	0.0148935	0.00672724	B2M/B2M	2
GO:0010038	BP	GO:0010038	response to metal ion	3|12	384/21261	0.00113924	0.0148935	0.00672724	B2M/SOD2/B2M	3
GO:0001895	BP	GO:0001895	retina homeostasis	2|12	93/21261	0.00121416	0.0151346	0.00683613	B2M/B2M	2
GO:0033077	BP	GO:0033077	T cell differentiation in thymus	2|12	93/21261	0.00121416	0.0151346	0.00683613	B2M/B2M	2
GO:0002399	BP	GO:0002399	MHC class II protein complex assembly	2|12	97/21261	0.00131978	0.0157201	0.00710058	B2M/B2M	2
GO:0002503	BP	GO:0002503	peptide antigen assembly with MHC class II protein complex	2|12	97/21261	0.00131978	0.0157201	0.00710058	B2M/B2M	2
GO:1902074	BP	GO:1902074	response to salt	3|12	410/21261	0.00137589	0.0159131	0.00718776	B2M/SOD2/B2M	3
GO:0002474	BP	GO:0002474	antigen processing and presentation of peptide antigen via MHC class I	2|12	102/21261	0.00145781	0.0159131	0.00718776	B2M/B2M	2
GO:0002483	BP	GO:0002483	antigen processing and presentation of endogenous peptide antigen	2|12	103/21261	0.00148621	0.0159131	0.00718776	B2M/B2M	2
GO:0001906	BP	GO:0001906	cell killing	3|12	423/21261	0.00150503	0.0159131	0.00718776	B2M/GBP2/B2M	3
GO:0002396	BP	GO:0002396	MHC protein complex assembly	2|12	105/21261	0.00154381	0.0159131	0.00718776	B2M/B2M	2
GO:0002501	BP	GO:0002501	peptide antigen assembly with MHC protein complex	2|12	105/21261	0.00154381	0.0159131	0.00718776	B2M/B2M	2
GO:2000772	BP	GO:2000772	regulation of cellular senescence	2|12	105/21261	0.00154381	0.0159131	0.00718776	B2M/B2M	2
GO:0001916	BP	GO:0001916	positive regulation of T cell mediated cytotoxicity	2|12	108/21261	0.00163218	0.0164934	0.00744989	B2M/B2M	2
GO:0000041	BP	GO:0000041	transition metal ion transport	2|12	110/21261	0.00169242	0.0164934	0.00744989	B2M/B2M	2
GO:0019883	BP	GO:0019883	antigen processing and presentation of endogenous antigen	2|12	110/21261	0.00169242	0.0164934	0.00744989	B2M/B2M	2
GO:0019886	BP	GO:0019886	antigen processing and presentation of exogenous peptide antigen via MHC class II	2|12	112/21261	0.00175371	0.0167855	0.00758183	B2M/B2M	2
GO:0002495	BP	GO:0002495	antigen processing and presentation of peptide antigen via MHC class II	2|12	117/21261	0.00191153	0.017975	0.00811913	B2M/B2M	2
GO:0002504	BP	GO:0002504	antigen processing and presentation of peptide or polysaccharide antigen via MHC class II	2|12	119/21261	0.00197648	0.0182654	0.00825029	B2M/B2M	2
GO:0030098	BP	GO:0030098	lymphocyte differentiation	3|12	481/21261	0.00217408	0.019751	0.00892129	B2M/IRF1/B2M	3
GO:0001914	BP	GO:0001914	regulation of T cell mediated cytotoxicity	2|12	129/21261	0.00231687	0.0203581	0.00919553	B2M/B2M	2
GO:0048259	BP	GO:0048259	regulation of receptor-mediated endocytosis	2|12	129/21261	0.00231687	0.0203581	0.00919553	B2M/B2M	2
GO:0051100	BP	GO:0051100	negative regulation of binding	2|12	131/21261	0.00238806	0.0205382	0.00927688	B2M/B2M	2
GO:1903706	BP	GO:1903706	regulation of hemopoiesis	3|12	499/21261	0.00241401	0.0205382	0.00927688	B2M/IRF1/B2M	3
GO:0001913	BP	GO:0001913	T cell mediated cytotoxicity	2|12	137/21261	0.00260779	0.0217899	0.00984227	B2M/B2M	2
GO:0002711	BP	GO:0002711	positive regulation of T cell mediated immunity	2|12	139/21261	0.00268309	0.0217899	0.00984227	B2M/B2M	2
GO:0051099	BP	GO:0051099	positive regulation of binding	2|12	139/21261	0.00268309	0.0217899	0.00984227	B2M/B2M	2
GO:0001912	BP	GO:0001912	positive regulation of leukocyte mediated cytotoxicity	2|12	143/21261	0.00283675	0.022694	0.0102506	B2M/B2M	2
GO:0002478	BP	GO:0002478	antigen processing and presentation of exogenous peptide antigen	2|12	147/21261	0.00299449	0.0235728	0.0106476	B2M/B2M	2
GO:0010977	BP	GO:0010977	negative regulation of neuron projection development	2|12	148/21261	0.00303456	0.0235728	0.0106476	B2M/B2M	2
GO:0031343	BP	GO:0031343	positive regulation of cell killing	2|12	150/21261	0.00311545	0.0238555	0.0107753	B2M/B2M	2
GO:0043393	BP	GO:0043393	regulation of protein binding	2|12	155/21261	0.00332212	0.0246745	0.0111452	B2M/B2M	2
GO:0002720	BP	GO:0002720	positive regulation of cytokine production involved in immune response	2|12	156/21261	0.00336421	0.0246745	0.0111452	B2M/B2M	2
GO:0019884	BP	GO:0019884	antigen processing and presentation of exogenous antigen	2|12	157/21261	0.00340655	0.0246745	0.0111452	B2M/B2M	2
GO:0071346	BP	GO:0071346	cellular response to type II interferon	2|12	157/21261	0.00340655	0.0246745	0.0111452	IRF1/GBP2	2
GO:0090398	BP	GO:0090398	cellular senescence	2|12	164/21261	0.00370996	0.0265139	0.011976	B2M/B2M	2
GO:0045598	BP	GO:0045598	regulation of fat cell differentiation	2|12	167/21261	0.00384374	0.0267564	0.0120856	SOD2/HNRNPU	2
GO:0050768	BP	GO:0050768	negative regulation of neurogenesis	2|12	167/21261	0.00384374	0.0267564	0.0120856	B2M/B2M	2
GO:0051961	BP	GO:0051961	negative regulation of nervous system development	2|12	173/21261	0.00411801	0.0282981	0.012782	B2M/B2M	2
GO:0002709	BP	GO:0002709	regulation of T cell mediated immunity	2|12	184/21261	0.00464392	0.0315081	0.0142319	B2M/B2M	2
GO:0034341	BP	GO:0034341	response to type II interferon	2|12	186/21261	0.00474273	0.0317763	0.014353	IRF1/GBP2	2
GO:0050680	BP	GO:0050680	negative regulation of epithelial cell proliferation	2|12	188/21261	0.00484252	0.0320443	0.0144741	B2M/B2M	2
GO:0045807	BP	GO:0045807	positive regulation of endocytosis	2|12	190/21261	0.00494327	0.0323121	0.014595	B2M/B2M	2
GO:0021953	BP	GO:0021953	central nervous system neuron differentiation	2|12	192/21261	0.00504501	0.0325798	0.0147159	B2M/B2M	2
GO:0062207	BP	GO:0062207	regulation of pattern recognition receptor signaling pathway	2|12	199/21261	0.0054087	0.0344403	0.0155563	IRF1/GBP2	2
GO:0031345	BP	GO:0031345	negative regulation of cell projection organization	2|12	200/21261	0.00546162	0.0344403	0.0155563	B2M/B2M	2
GO:0010728	BP	GO:0010728	regulation of hydrogen peroxide biosynthetic process	1|12	10/21261	0.00563101	0.0345749	0.0156171	SOD2	1
GO:0045664	BP	GO:0045664	regulation of neuron differentiation	2|12	205/21261	0.00572983	0.0345749	0.0156171	B2M/B2M	2
GO:0002718	BP	GO:0002718	regulation of cytokine production involved in immune response	2|12	206/21261	0.0057842	0.0345749	0.0156171	B2M/B2M	2
GO:0002367	BP	GO:0002367	cytokine production involved in immune response	2|12	208/21261	0.00589364	0.0345749	0.0156171	B2M/B2M	2
GO:0002824	BP	GO:0002824	positive regulation of adaptive immune response based on somatic recombination of immune receptors built from immunoglobulin superfamily domains	2|12	210/21261	0.00600403	0.0345749	0.0156171	B2M/B2M	2
GO:0002702	BP	GO:0002702	positive regulation of production of molecular mediator of immune response	2|12	213/21261	0.00617142	0.0345749	0.0156171	B2M/B2M	2
GO:0071248	BP	GO:0071248	cellular response to metal ion	2|12	213/21261	0.00617142	0.0345749	0.0156171	B2M/B2M	2
GO:0035900	BP	GO:0035900	response to isolation stress	1|12	11/21261	0.00619251	0.0345749	0.0156171	SOD2	1
GO:0060081	BP	GO:0060081	membrane hyperpolarization	1|12	11/21261	0.00619251	0.0345749	0.0156171	SOD2	1
GO:0070934	BP	GO:0070934	CRD-mediated mRNA stabilization	1|12	11/21261	0.00619251	0.0345749	0.0156171	HNRNPU	1
GO:1905461	BP	GO:1905461	positive regulation of vascular associated smooth muscle cell apoptotic process	1|12	11/21261	0.00619251	0.0345749	0.0156171	SOD2	1
GO:0002821	BP	GO:0002821	positive regulation of adaptive immune response	2|12	216/21261	0.00634093	0.0350386	0.0158265	B2M/B2M	2
GO:0048002	BP	GO:0048002	antigen processing and presentation of peptide antigen	2|12	218/21261	0.00645513	0.0352601	0.0159266	B2M/B2M	2
GO:0002456	BP	GO:0002456	T cell mediated immunity	2|12	219/21261	0.00651259	0.0352601	0.0159266	B2M/B2M	2
GO:0090677	BP	GO:0090677	reversible differentiation	1|12	12/21261	0.00675372	0.0358415	0.0161892	SOD2	1
GO:1900152	BP	GO:1900152	negative regulation of nuclear-transcribed mRNA catabolic process, deadenylation-dependent decay	1|12	12/21261	0.00675372	0.0358415	0.0161892	HNRNPU	1
GO:1902075	BP	GO:1902075	cellular response to salt	2|12	226/21261	0.00692136	0.0363023	0.0163973	B2M/B2M	2
GO:0006596	BP	GO:0006596	polyamine biosynthetic process	1|12	13/21261	0.00731464	0.0363023	0.0163973	SAT1	1
GO:0051987	BP	GO:0051987	positive regulation of attachment of spindle microtubules to kinetochore	1|12	13/21261	0.00731464	0.0363023	0.0163973	HNRNPU	1
GO:0071361	BP	GO:0071361	cellular response to ethanol	1|12	13/21261	0.00731464	0.0363023	0.0163973	SOD2	1
GO:0090235	BP	GO:0090235	regulation of metaphase plate congression	1|12	13/21261	0.00731464	0.0363023	0.0163973	HNRNPU	1
GO:0098935	BP	GO:0098935	dendritic transport	1|12	13/21261	0.00731464	0.0363023	0.0163973	HNRNPU	1
GO:1905065	BP	GO:1905065	positive regulation of vascular associated smooth muscle cell differentiation	1|12	13/21261	0.00731464	0.0363023	0.0163973	SOD2	1
GO:0001910	BP	GO:0001910	regulation of leukocyte mediated cytotoxicity	2|12	237/21261	0.00758689	0.037308	0.0168516	B2M/B2M	2
GO:0071241	BP	GO:0071241	cellular response to inorganic substance	2|12	244/21261	0.00802504	0.0390583	0.0176422	B2M/B2M	2
GO:0006457	BP	GO:0006457	protein folding	2|12	245/21261	0.00808856	0.0390583	0.0176422	B2M/B2M	2
GO:0031341	BP	GO:0031341	regulation of cell killing	2|12	252/21261	0.00853959	0.040868	0.0184596	B2M/B2M	2
GO:0045637	BP	GO:0045637	regulation of myeloid cell differentiation	2|12	254/21261	0.00867051	0.0411274	0.0185768	B2M/B2M	2
GO:0002708	BP	GO:0002708	positive regulation of lymphocyte mediated immunity	2|12	258/21261	0.0089351	0.0412109	0.0186145	B2M/B2M	2
GO:0001976	BP	GO:0001976	nervous system process involved in regulation of systemic arterial blood pressure	1|12	16/21261	0.00899565	0.0412109	0.0186145	SOD2	1
GO:0034393	BP	GO:0034393	positive regulation of smooth muscle cell apoptotic process	1|12	16/21261	0.00899565	0.0412109	0.0186145	SOD2	1
GO:2000767	BP	GO:2000767	positive regulation of cytoplasmic translation	1|12	16/21261	0.00899565	0.0412109	0.0186145	HNRNPU	1
GO:0006595	BP	GO:0006595	polyamine metabolic process	1|12	18/21261	0.0101149	0.04401	0.0198788	SAT1	1
GO:1905288	BP	GO:1905288	vascular associated smooth muscle cell apoptotic process	1|12	18/21261	0.0101149	0.04401	0.0198788	SOD2	1
GO:1905459	BP	GO:1905459	regulation of vascular associated smooth muscle cell apoptotic process	1|12	18/21261	0.0101149	0.04401	0.0198788	SOD2	1
GO:0019882	BP	GO:0019882	antigen processing and presentation	2|12	276/21261	0.0101704	0.04401	0.0198788	B2M/B2M	2
GO:0002700	BP	GO:0002700	regulation of production of molecular mediator of immune response	2|12	280/21261	0.0104548	0.04401	0.0198788	B2M/B2M	2
GO:0045444	BP	GO:0045444	fat cell differentiation	2|12	280/21261	0.0104548	0.04401	0.0198788	SOD2/HNRNPU	2
GO:0002705	BP	GO:0002705	positive regulation of leukocyte mediated immunity	2|12	281/21261	0.0105264	0.04401	0.0198788	B2M/B2M	2
GO:0010042	BP	GO:0010042	response to manganese ion	1|12	19/21261	0.0106741	0.04401	0.0198788	SOD2	1
GO:0035372	BP	GO:0035372	protein localization to microtubule	1|12	19/21261	0.0106741	0.04401	0.0198788	HNRNPU	1
GO:0042402	BP	GO:0042402	cellular biogenic amine catabolic process	1|12	19/21261	0.0106741	0.04401	0.0198788	SAT1	1
GO:0043374	BP	GO:0043374	CD8-positive, alpha-beta T cell differentiation	1|12	19/21261	0.0106741	0.04401	0.0198788	IRF1	1
GO:0050665	BP	GO:0050665	hydrogen peroxide biosynthetic process	1|12	19/21261	0.0106741	0.04401	0.0198788	SOD2	1
GO:0090336	BP	GO:0090336	positive regulation of brown fat cell differentiation	1|12	19/21261	0.0106741	0.04401	0.0198788	HNRNPU	1
GO:0051098	BP	GO:0051098	regulation of binding	2|12	290/21261	0.0111812	0.0454695	0.0205381	B2M/B2M	2
GO:0055093	BP	GO:0055093	response to hyperoxia	1|12	20/21261	0.0112329	0.0454695	0.0205381	SOD2	1
GO:0006898	BP	GO:0006898	receptor-mediated endocytosis	2|12	293/21261	0.0114034	0.0454695	0.0205381	B2M/B2M	2
GO:0002822	BP	GO:0002822	regulation of adaptive immune response based on somatic recombination of immune receptors built from immunoglobulin superfamily domains	2|12	294/21261	0.011478	0.0454695	0.0205381	B2M/B2M	2
GO:0090068	BP	GO:0090068	positive regulation of cell cycle process	2|12	294/21261	0.011478	0.0454695	0.0205381	KMT2E/HNRNPU	2
GO:0009310	BP	GO:0009310	amine catabolic process	1|12	21/21261	0.0117915	0.0454695	0.0205381	SAT1	1
GO:0051152	BP	GO:0051152	positive regulation of smooth muscle cell differentiation	1|12	21/21261	0.0117915	0.0454695	0.0205381	SOD2	1
GO:0051315	BP	GO:0051315	attachment of mitotic spindle microtubules to kinetochore	1|12	21/21261	0.0117915	0.0454695	0.0205381	HNRNPU	1
GO:1903428	BP	GO:1903428	positive regulation of reactive oxygen species biosynthetic process	1|12	21/21261	0.0117915	0.0454695	0.0205381	SOD2	1
GO:0002221	BP	GO:0002221	pattern recognition receptor signaling pathway	2|12	303/21261	0.0121584	0.0459689	0.0207636	IRF1/GBP2	2
GO:0002755	BP	GO:0002755	MyD88-dependent toll-like receptor signaling pathway	1|12	22/21261	0.0123499	0.0459689	0.0207636	IRF1	1
GO:0010310	BP	GO:0010310	regulation of hydrogen peroxide metabolic process	1|12	22/21261	0.0123499	0.0459689	0.0207636	SOD2	1
GO:0035740	BP	GO:0035740	CD8-positive, alpha-beta T cell proliferation	1|12	22/21261	0.0123499	0.0459689	0.0207636	IRF1	1
GO:2000564	BP	GO:2000564	regulation of CD8-positive, alpha-beta T cell proliferation	1|12	22/21261	0.0123499	0.0459689	0.0207636	IRF1	1
GO:0001894	BP	GO:0001894	tissue homeostasis	2|12	310/21261	0.0126997	0.0466235	0.0210593	B2M/B2M	2
GO:0060249	BP	GO:0060249	anatomical structure homeostasis	2|12	310/21261	0.0126997	0.0466235	0.0210593	B2M/B2M	2
GO:0036166	BP	GO:0036166	phenotypic switching	1|12	23/21261	0.0129079	0.0467474	0.0211153	SOD2	1
GO:0051988	BP	GO:0051988	regulation of attachment of spindle microtubules to kinetochore	1|12	23/21261	0.0129079	0.0467474	0.0211153	HNRNPU	1
GO:0019430	BP	GO:0019430	removal of superoxide radicals	1|12	24/21261	0.0134656	0.0475746	0.0214889	SOD2	1
GO:0032211	BP	GO:0032211	negative regulation of telomere maintenance via telomerase	1|12	24/21261	0.0134656	0.0475746	0.0214889	HNRNPU	1
GO:0051457	BP	GO:0051457	maintenance of protein location in nucleus	1|12	24/21261	0.0134656	0.0475746	0.0214889	HNRNPU	1
GO:0001909	BP	GO:0001909	leukocyte mediated cytotoxicity	2|12	320/21261	0.0134913	0.0475746	0.0214889	B2M/B2M	2
GO:0007611	BP	GO:0007611	learning or memory	2|12	322/21261	0.0136522	0.0478272	0.021603	B2M/B2M	2
GO:0035902	BP	GO:0035902	response to immobilization stress	1|12	25/21261	0.0140231	0.0484926	0.0219036	SOD2	1
GO:1905063	BP	GO:1905063	regulation of vascular associated smooth muscle cell differentiation	1|12	25/21261	0.0140231	0.0484926	0.0219036	SOD2	1
GO:0002758	BP	GO:0002758	innate immune response-activating signaling pathway	2|12	333/21261	0.0145522	0.0491509	0.0222009	IRF1/GBP2	2
GO:0034244	BP	GO:0034244	negative regulation of transcription elongation by RNA polymerase II	1|12	26/21261	0.0145802	0.0491509	0.0222009	HNRNPU	1
GO:0071450	BP	GO:0071450	cellular response to oxygen radical	1|12	26/21261	0.0145802	0.0491509	0.0222009	SOD2	1
GO:0071451	BP	GO:0071451	cellular response to superoxide	1|12	26/21261	0.0145802	0.0491509	0.0222009	SOD2	1
GO:0034504	BP	GO:0034504	protein localization to nucleus	2|12	339/21261	0.0150538	0.0491759	0.0222122	GBP2/HNRNPU	2
GO:0036296	BP	GO:0036296	response to increased oxygen levels	1|12	27/21261	0.0151371	0.0491759	0.0222122	SOD2	1
GO:0060333	BP	GO:0060333	type II interferon-mediated signaling pathway	1|12	27/21261	0.0151371	0.0491759	0.0222122	IRF1	1
GO:0141087	BP	GO:0141087	positive regulation of inflammasome-mediated signaling pathway	1|12	27/21261	0.0151371	0.0491759	0.0222122	GBP2	1
GO:2000737	BP	GO:2000737	negative regulation of stem cell differentiation	1|12	27/21261	0.0151371	0.0491759	0.0222122	HNRNPU	1
GO:0030100	BP	GO:0030100	regulation of endocytosis	2|12	340/21261	0.0151381	0.0491759	0.0222122	B2M/B2M	2
GO:0042824	CC	GO:0042824	MHC class I peptide loading complex	2|12	34/22568	0.00014403	0.00573712	0.00157945	B2M/B2M	2
GO:0031904	CC	GO:0031904	endosome lumen	2|12	41/22568	0.0002101	0.00573712	0.00157945	B2M/B2M	2
GO:0042612	CC	GO:0042612	MHC class I protein complex	2|12	46/22568	0.00026479	0.00573712	0.00157945	B2M/B2M	2
GO:1904724	CC	GO:1904724	tertiary granule lumen	2|12	68/22568	0.00057902	0.00940905	0.00259035	B2M/B2M	2
GO:0035580	CC	GO:0035580	specific granule lumen	2|12	85/22568	0.00090287	0.0117373	0.00323133	B2M/B2M	2
GO:0042613	CC	GO:0042613	MHC class II protein complex	2|12	98/22568	0.00119745	0.0129724	0.00357135	B2M/B2M	2
GO:0030670	CC	GO:0030670	phagocytic vesicle membrane	2|12	138/22568	0.00235358	0.0176929	0.00487091	B2M/B2M	2
GO:0042611	CC	GO:0042611	MHC protein complex	2|12	142/22568	0.00248957	0.0176929	0.00487091	B2M/B2M	2
GO:0055038	CC	GO:0055038	recycling endosome membrane	2|12	151/22568	0.00280886	0.0176929	0.00487091	B2M/B2M	2
GO:0012507	CC	GO:0012507	ER to Golgi transport vesicle membrane	2|12	156/22568	0.00299418	0.0176929	0.00487091	B2M/B2M	2
GO:0140534	CC	GO:0140534	endoplasmic reticulum protein-containing complex	2|12	156/22568	0.00299418	0.0176929	0.00487091	B2M/B2M	2
GO:0030134	CC	GO:0030134	COPII-coated ER to Golgi transport vesicle	2|12	187/22568	0.00426777	0.0225409	0.00620559	B2M/B2M	2
GO:0045335	CC	GO:0045335	phagocytic vesicle	2|12	204/22568	0.00505583	0.0225409	0.00620559	B2M/B2M	2
GO:0072686	CC	GO:0072686	mitotic spindle	2|12	211/22568	0.00539847	0.0225409	0.00620559	TAF1D/HNRNPU	2
GO:0042581	CC	GO:0042581	specific granule	2|12	213/22568	0.0054983	0.0225409	0.00620559	B2M/B2M	2
GO:0070820	CC	GO:0070820	tertiary granule	2|12	214/22568	0.00554853	0.0225409	0.00620559	B2M/B2M	2
GO:0000228	CC	GO:0000228	nuclear chromosome	2|12	245/22568	0.00721052	0.026534	0.0073049	KMT2E/HNRNPU	2
GO:1990498	CC	GO:1990498	mitotic spindle microtubule	1|12	14/22568	0.00742062	0.026534	0.0073049	HNRNPU	1
GO:0055037	CC	GO:0055037	recycling endosome	2|12	260/22568	0.0080865	0.026534	0.0073049	B2M/B2M	2
GO:1990023	CC	GO:1990023	mitotic spindle midzone	1|12	16/22568	0.00847658	0.026534	0.0073049	HNRNPU	1
GO:0031902	CC	GO:0031902	late endosome membrane	2|12	268/22568	0.00857252	0.026534	0.0073049	B2M/B2M	2
GO:0000178	CC	GO:0000178	exosome (RNase complex)	1|12	18/22568	0.00953151	0.0273757	0.00753662	ZFC3H1	1
GO:1905354	CC	GO:1905354	exoribonuclease complex	1|12	19/22568	0.0100586	0.0273757	0.00753662	ZFC3H1	1
GO:0031901	CC	GO:0031901	early endosome membrane	2|12	292/22568	0.0101079	0.0273757	0.00753662	B2M/B2M	2
GO:0030662	CC	GO:0030662	coated vesicle membrane	2|12	308/22568	0.011195	0.0291071	0.00801328	B2M/B2M	2
GO:0030666	CC	GO:0030666	endocytic vesicle membrane	2|12	324/22568	0.012332	0.0294592	0.00811023	B2M/B2M	2
GO:0098802	CC	GO:0098802	plasma membrane signaling receptor complex	2|12	328/22568	0.0126239	0.0294592	0.00811023	B2M/B2M	2
GO:0005697	CC	GO:0005697	telomerase holoenzyme complex	1|12	24/22568	0.0126901	0.0294592	0.00811023	HNRNPU	1
GO:0005788	CC	GO:0005788	endoplasmic reticulum lumen	2|12	337/22568	0.013292	0.0297923	0.00820194	B2M/B2M	2
GO:0030658	CC	GO:0030658	transport vesicle membrane	2|12	350/22568	0.014284	0.0309485	0.00852025	B2M/B2M	2
GO:0032839	CC	GO:0032839	dendrite cytoplasm	1|12	28/22568	0.0147907	0.0310129	0.00853795	HNRNPU	1
GO:0034774	CC	GO:0034774	secretory granule lumen	2|12	381/22568	0.0167762	0.0327113	0.00900554	B2M/B2M	2
GO:0060205	CC	GO:0060205	cytoplasmic vesicle lumen	2|12	384/22568	0.0170267	0.0327113	0.00900554	B2M/B2M	2
GO:0031983	CC	GO:0031983	vesicle lumen	2|12	385/22568	0.0171105	0.0327113	0.00900554	B2M/B2M	2
GO:0005770	CC	GO:0005770	late endosome	2|12	413/22568	0.0195314	0.0362725	0.00998596	B2M/B2M	2
GO:0030135	CC	GO:0030135	coated vesicle	2|12	420/22568	0.0201582	0.0363968	0.0100202	B2M/B2M	2
GO:0051233	CC	GO:0051233	spindle midzone	1|12	40/22568	0.021068	0.0370114	0.0101894	HNRNPU	1
GO:0000803	CC	GO:0000803	sex chromosome	1|12	42/22568	0.0221107	0.0378209	0.0104122	HNRNPU	1
GO:0009295	CC	GO:0009295	nucleoid	1|12	47/22568	0.0247128	0.0397579	0.0109455	SOD2	1
GO:0042645	CC	GO:0042645	mitochondrial nucleoid	1|12	47/22568	0.0247128	0.0397579	0.0109455	SOD2	1
GO:0005819	CC	GO:0005819	spindle	2|12	472/22568	0.0250781	0.0397579	0.0109455	TAF1D/HNRNPU	2
GO:0030139	CC	GO:0030139	endocytic vesicle	2|12	481/22568	0.0259756	0.0402003	0.0110673	B2M/B2M	2
GO:0005925	CC	GO:0005925	focal adhesion	2|12	495/22568	0.027398	0.0412361	0.0113525	B2M/B2M	2
GO:0016607	CC	GO:0016607	nuclear speck	2|12	500/22568	0.0279137	0.0412361	0.0113525	KMT2E/HNRNPU	2
GO:0000791	CC	GO:0000791	euchromatin	1|12	62/22568	0.0324812	0.0469173	0.0129165	KMT2E	1
